# Supplementary material for: N-(4-Butanoyl-3-hy­droxy­phen­yl)butanamide
Source: Acta Crystallogr Sect E Struct Rep Online. 2011 Jan 22;67(Pt 2):o441. doi: 10.1107/S1600536811001279 (PMC3051673; doi:10.1107/S1600536811001279)
Supplement: Supplementary file 2 [file e-67-0o441-Isup2.hkl]

# 
# h,k,l, Fc-squared, Fo-squared, sigma(Fo-squared) and status flag 
# 
data_I
_shelx_title ' W in P2(1)/n' 
_shelx_refln_list_code          4 
_shelx_F_calc_maximum      229.65 
_exptl_crystal_F_000       536.00 
_reflns_d_resolution_high  0.8324 
 
loop_ 
 _symmetry_equiv_pos_as_xyz 
 'x, y, z' 
 '-x+1/2, y+1/2, -z+1/2' 
 '-x, -y, -z' 
 'x-1/2, -y-1/2, z-1/2' 
 
_cell_length_a     6.2870 
_cell_length_b    10.0080 
_cell_length_c    21.6800 
_cell_angle_alpha  90.000 
_cell_angle_beta   97.960 
_cell_angle_gamma  90.000 
 
_shelx_F_squared_multiplier     1.000 
 
loop_ 
 _refln_index_h 
 _refln_index_k 
 _refln_index_l 
 _refln_F_squared_calc 
 _refln_F_squared_meas 
 _refln_F_squared_sigma 
 _refln_observed_status 
   2   0   0     1650.16     1427.35      8.70 o 
   4   0   0     1558.43     1410.96     12.69 o 
   6   0   0        6.18        3.91      2.68 o 
   1   1   0      780.17      681.68      4.52 o 
   2   1   0        1.09        1.03      0.62 o 
   3   1   0       27.19       31.30      1.85 o 
   4   1   0       51.68       48.61      2.88 o 
   5   1   0       59.01       47.78      3.30 o 
   6   1   0        4.99        6.17      2.47 o 
   7   1   0        0.90        1.85      3.09 o 
   0   2   0     6202.51     5472.06     60.77 o 
   1   2   0     2813.10     2274.32     41.19 o 
   2   2   0       35.05       32.55      1.65 o 
   3   2   0      186.78      158.91      3.93 o 
   4   2   0       12.20       11.73      2.06 o 
   5   2   0      117.67       91.11      4.54 o 
   6   2   0      148.23      144.52      6.19 o 
   7   2   0        6.19        4.73      3.29 o 
   1   3   0       31.71       26.37      1.24 o 
   2   3   0      636.41      622.98      6.69 o 
   3   3   0      249.22      226.90      4.76 o 
   4   3   0       78.13       77.48      3.50 o 
   5   3   0       41.65       32.74      3.29 o 
   6   3   0      168.63      168.47      6.80 o 
   7   3   0        2.82        6.79      3.29 o 
   0   4   0      476.09      463.90      5.42 o 
   1   4   0       79.75       70.94      2.27 o 
   2   4   0       11.94       12.35      1.65 o 
   3   4   0      122.62      136.96      4.13 o 
   4   4   0       81.98       78.51      3.71 o 
   5   4   0        1.24        5.97      2.47 o 
   6   4   0        9.35        7.82      3.50 o 
   7   4   0        0.26       -1.44      3.50 o 
   1   5   0       99.45       97.35      3.09 o 
   2   5   0      346.63      325.07      5.80 o 
   3   5   0       35.66       29.65      2.47 o 
   4   5   0        4.04        1.44      1.85 o 
   5   5   0      112.11      118.09      5.56 o 
   6   5   0       76.77       75.18      5.15 o 
   0   6   0      695.22      594.99      7.92 o 
   1   6   0       71.52       71.51      3.09 o 
   2   6   0       20.33       25.12      2.06 o 
   3   6   0       37.84       39.33      2.88 o 
   4   6   0        3.34        3.29      2.26 o 
   5   6   0      213.71      216.85      7.63 o 
   6   6   0       55.03       62.39      4.94 o 
   1   7   0        9.13        6.59      2.06 o 
   2   7   0       99.60      100.37      4.12 o 
   3   7   0        2.50       -0.62      2.26 o 
   4   7   0        0.37       -1.23      2.26 o 
   5   7   0       23.28       29.23      3.91 o 
   6   7   0        0.57        6.59      3.29 o 
   0   8   0      676.69      685.48     10.18 o 
   1   8   0      606.74      588.14      9.96 o 
   2   8   0      146.49      144.96      5.36 o 
   3   8   0        1.66        2.26      2.68 o 
   4   8   0        0.19        3.29      2.68 o 
   5   8   0       14.59       11.73      3.50 o 
   1   9   0      233.73      269.59      7.22 o 
   2   9   0       30.60       26.76      3.50 o 
   3   9   0      114.41      106.75      5.56 o 
   4   9   0        0.17        4.73      2.88 o 
   0  10   0        7.15        5.56      2.88 o 
   1  10   0      189.77      193.88      7.01 o 
   2  10   0        0.92        1.85      2.68 o 
   3  10   0       37.89       42.20      4.32 o 
   4  10   0        0.33       -3.29      3.29 o 
   1  11   0        0.96        1.44      2.88 o 
   2  11   0        1.14        3.09      2.88 o 
   3  11   0       19.88       34.17      4.32 o 
   0  12   0       35.17       40.76      4.73 o 
  -7   0   1       60.70       59.72      4.74 o 
  -5   0   1      112.81      114.20      4.53 o 
  -3   0   1      913.43      866.15      8.20 o 
  -1   0   1     1708.85     1729.58     28.44 o 
   1   0   1      181.13      158.88      2.08 o 
   3   0   1      285.17      253.16      4.56 o 
   5   0   1       11.62        9.67      2.26 o 
   7   0   1       37.97       39.32      4.53 o 
  -7   1   1       12.77       19.14      3.29 o 
  -6   1   1        7.83        6.79      2.88 o 
  -5   1   1        2.74        4.32      2.06 o 
  -4   1   1      195.83      182.15      4.75 o 
  -3   1   1       88.84       80.63      2.68 o 
  -2   1   1      127.72      110.17      2.48 o 
  -1   1   1     1477.43     1203.53     25.24 o 
   0   1   1     4591.86     4545.60    192.99 o 
   1   1   1       18.50       19.16      0.82 o 
   2   1   1       29.60       25.75      1.24 o 
   3   1   1       69.33       55.24      2.47 o 
   4   1   1     1107.09     1057.81     11.33 o 
   5   1   1        5.57        6.79      2.26 o 
   6   1   1       27.10       25.53      3.29 o 
   7   1   1        0.39       -3.29      3.29 o 
  -7   2   1        0.54        4.32      3.09 o 
  -6   2   1       15.28       23.88      3.29 o 
  -5   2   1       15.62       15.23      2.68 o 
  -4   2   1      173.09      155.43      4.54 o 
  -3   2   1        6.22        4.32      1.44 o 
  -2   2   1     1348.82     1292.93      8.78 o 
  -1   2   1     5647.45     5126.95     64.83 o 
   0   2   1     3352.90     2766.13    107.40 o 
   1   2   1      746.52      635.04      5.10 o 
   2   2   1      138.11      119.64      2.69 o 
   3   2   1      100.71      102.30      3.09 o 
   4   2   1      316.41      301.67      6.21 o 
   5   2   1        3.32        1.44      2.26 o 
   6   2   1       17.10       16.88      3.71 o 
   7   2   1       14.08       10.50      3.91 o 
  -7   3   1        1.44        0.21      3.29 o 
  -6   3   1       78.96       64.68      4.94 o 
  -5   3   1       22.35       22.85      3.09 o 
  -4   3   1       89.62       80.79      3.50 o 
  -3   3   1      186.22      154.73      3.92 o 
  -2   3   1     1472.55     1336.40      9.61 o 
  -1   3   1      335.04      290.51      3.95 o 
   0   3   1     2154.05     1931.33     18.86 o 
   1   3   1       27.80       28.43      1.44 o 
   2   3   1       43.73       38.53      1.85 o 
   3   3   1      642.88      636.80      7.92 o 
   4   3   1       34.55       28.00      2.68 o 
   5   3   1       16.68       17.29      2.68 o 
   6   3   1       18.15       16.67      3.50 o 
   7   3   1       51.96       45.71      4.94 o 
  -7   4   1        8.62        7.00      3.50 o 
  -6   4   1      182.03      195.71      7.22 o 
  -5   4   1      215.04      207.21      6.40 o 
  -4   4   1       29.98       29.24      2.47 o 
  -3   4   1        9.72       10.70      1.65 o 
  -2   4   1     2758.46     2827.31     15.50 o 
  -1   4   1     1128.82     1198.30      9.11 o 
   0   4   1        0.00        2.03      0.51 o 
   1   4   1      378.68      400.30      5.40 o 
   2   4   1        0.36        1.03      1.23 o 
   3   4   1      156.51      146.74      4.33 o 
   4   4   1        0.17        0.82      1.85 o 
   5   4   1       50.38       48.60      3.71 o 
   6   4   1       20.74       22.23      3.71 o 
   7   4   1       34.00       40.14      4.53 o 
  -6   5   1        6.61        7.82      3.09 o 
  -5   5   1      463.11      458.52      9.94 o 
  -4   5   1        3.06        0.62      2.06 o 
  -3   5   1       11.81       10.91      1.65 o 
  -2   5   1       12.00       12.35      1.65 o 
  -1   5   1     1004.61     1053.18      9.88 o 
   0   5   1       52.66       52.88      1.60 o 
   1   5   1        2.50        4.32      1.23 o 
   2   5   1        0.11       -0.21      1.23 o 
   3   5   1       43.97       48.40      2.88 o 
   4   5   1       23.87       22.64      2.68 o 
   5   5   1        2.24        7.41      2.88 o 
   6   5   1       18.36       18.94      3.91 o 
  -6   6   1       14.88       18.32      3.50 o 
  -5   6   1       97.26      100.34      5.36 o 
  -4   6   1      109.59      112.32      4.95 o 
  -3   6   1        0.89        0.62      1.65 o 
  -2   6   1       26.14       16.47      2.26 o 
  -1   6   1      226.43      258.95      5.37 o 
   0   6   1        2.82        2.78      1.02 o 
   1   6   1      865.06      889.89     10.04 o 
   2   6   1       19.31       24.70      2.26 o 
   3   6   1       18.32       16.26      2.26 o 
   4   6   1        9.49        7.41      2.26 o 
   5   6   1       11.67       10.29      3.29 o 
   6   6   1       21.02       14.82      4.12 o 
  -6   7   1       19.15       19.97      3.91 o 
  -5   7   1      112.36      118.07      5.77 o 
  -4   7   1       11.72       12.14      2.88 o 
  -3   7   1        0.02        2.47      1.85 o 
  -2   7   1       41.95       47.36      3.09 o 
  -1   7   1      171.79      168.81      4.95 o 
   0   7   1       81.75       73.06      2.33 o 
   1   7   1       98.88       91.52      3.71 o 
   2   7   1        7.62        8.23      2.06 o 
   3   7   1       56.32       53.75      3.91 o 
   4   7   1       57.71       63.22      4.12 o 
   5   7   1       18.64       14.41      3.71 o 
   6   7   1        0.33        2.88      2.88 o 
  -5   8   1       57.93       58.28      4.94 o 
  -4   8   1       59.60       59.72      4.32 o 
  -3   8   1      192.23      179.48      6.40 o 
  -2   8   1      295.23      285.57      7.23 o 
  -1   8   1       55.58       56.43      3.71 o 
   0   8   1        0.02        1.27      1.43 o 
   1   8   1      620.18      585.53      9.76 o 
   2   8   1        0.92        3.09      2.26 o 
   3   8   1       13.78       16.47      3.09 o 
   4   8   1       55.44       48.80      4.32 o 
   5   8   1       25.60       26.76      3.91 o 
  -4   9   1        0.92        2.68      2.88 o 
  -3   9   1       47.38       43.03      4.12 o 
  -2   9   1       48.70       44.07      3.71 o 
  -1   9   1       15.31       22.02      2.88 o 
   0   9   1       22.48       18.13      1.96 o 
   1   9   1      208.23      208.62      6.60 o 
   2   9   1        6.85        9.67      3.09 o 
   3   9   1       21.54       21.61      3.50 o 
   4   9   1       21.57       24.29      3.71 o 
  -4  10   1        0.90        4.73      2.68 o 
  -3  10   1        8.42        9.06      3.09 o 
  -2  10   1       27.21       26.97      3.29 o 
  -1  10   1        5.25        5.35      3.09 o 
   0  10   1      126.66      126.22      4.15 o 
   1  10   1       25.95       27.38      3.71 o 
   2  10   1       38.52       37.47      3.91 o 
   3  10   1       12.98       10.29      3.50 o 
   4  10   1        2.10        4.32      3.09 o 
  -3  11   1        0.07        2.47      3.09 o 
  -2  11   1        1.74        5.14      3.09 o 
  -1  11   1        0.50        0.21      2.68 o 
   0  11   1        0.37        1.48      1.96 o 
   1  11   1        2.20        2.06      2.88 o 
   2  11   1        0.16       -2.88      2.88 o 
   0  12   1       17.98       24.52      5.45 o 
  -6   0   2       86.09       81.79      4.74 o 
  -4   0   2      164.55      195.68      4.75 o 
  -2   0   2      672.40      710.53      6.11 o 
   0   0   2     7016.63     7055.24     77.80 o 
   2   0   2     1213.18     1248.64      8.34 o 
   4   0   2      163.94      179.56      4.95 o 
   6   0   2       23.40       18.53      3.29 o 
  -7   1   2       10.88        8.85      3.50 o 
  -6   1   2       46.77       50.45      3.91 o 
  -5   1   2        5.05        3.91      2.06 o 
  -4   1   2        1.39       -1.65      1.65 o 
  -3   1   2       13.91       14.41      1.65 o 
  -2   1   2      572.86      576.00      5.45 o 
  -1   1   2     1796.08     1549.19     29.81 o 
   0   1   2       38.93       34.62      1.14 o 
   1   1   2     9544.95    10105.55     90.22 o 
   2   1   2      760.05      721.02      6.53 o 
   3   1   2        1.33       -0.62      1.23 o 
   4   1   2       15.93       13.38      2.47 o 
   5   1   2       63.68       63.03      3.71 o 
   6   1   2        0.19       -0.41      2.26 o 
   7   1   2       28.27       24.91      4.12 o 
  -7   2   2       64.58       61.58      4.94 o 
  -6   2   2      164.62      163.94      6.39 o 
  -5   2   2        3.92        2.26      2.26 o 
  -4   2   2       64.20       55.01      2.88 o 
  -3   2   2      670.22      625.92      7.31 o 
  -2   2   2      181.64      151.26      3.10 o 
  -1   2   2     1706.55     1630.95      8.38 o 
   0   2   2     1462.98     1379.10     29.37 o 
   1   2   2       23.64       18.95      1.03 o 
   2   2   2      116.16      113.56      2.68 o 
   3   2   2       50.56       45.32      2.47 o 
   4   2   2      111.75      104.74      4.12 o 
   5   2   2       25.28       31.29      3.09 o 
   6   2   2       13.12       13.79      3.29 o 
   7   2   2       64.05       61.78      5.35 o 
  -7   3   2       12.56       13.38      3.50 o 
  -6   3   2       57.00       49.84      4.94 o 
  -5   3   2        0.11        0.82      2.06 o 
  -4   3   2        1.05        3.50      1.44 o 
  -3   3   2        1.29        2.26      1.23 o 
  -2   3   2      147.96      141.51      3.31 o 
  -1   3   2        0.73        0.21      0.62 o 
   0   3   2     1619.04     1544.14     23.61 o 
   1   3   2        4.66        0.82      0.82 o 
   2   3   2      143.39      129.50      3.30 o 
   3   3   2        1.05        2.06      1.44 o 
   4   3   2      158.73      152.26      4.75 o 
   5   3   2        0.63        4.94      2.06 o 
   6   3   2       42.74       46.53      4.32 o 
   7   3   2       40.98       36.85      5.15 o 
  -7   4   2        0.46        0.21      3.09 o 
  -6   4   2       24.43       26.97      3.91 o 
  -5   4   2       97.19       82.42      4.53 o 
  -4   4   2        0.01       -0.62      1.65 o 
  -3   4   2       28.47       24.50      2.06 o 
  -2   4   2      286.77      307.57      5.18 o 
  -1   4   2       39.29       48.00      2.06 o 
   0   4   2      465.34      460.32      7.09 o 
   1   4   2       17.64       17.71      1.44 o 
   2   4   2      246.46      230.90      4.55 o 
   3   4   2       22.74       19.15      2.06 o 
   4   4   2        1.12        2.06      1.65 o 
   5   4   2        0.10        2.26      2.06 o 
   6   4   2       18.95       16.06      3.91 o 
  -6   5   2        0.73        1.03      2.88 o 
  -5   5   2      145.56      144.74      5.98 o 
  -4   5   2        0.13        0.82      2.06 o 
  -3   5   2       15.09       16.26      1.85 o 
  -2   5   2      697.43      732.74      8.76 o 
  -1   5   2     1126.89     1183.66     10.33 o 
   0   5   2      314.88      277.21      3.52 o 
   1   5   2      123.94      115.55      3.30 o 
   2   5   2       43.22       66.32      3.09 o 
   3   5   2        5.31        7.20      2.06 o 
   4   5   2        3.34        2.26      2.06 o 
   5   5   2       92.33       94.57      4.94 o 
   6   5   2        9.45        7.62      3.29 o 
  -6   6   2       15.81       10.50      3.70 o 
  -5   6   2        1.08        0.82      2.68 o 
  -4   6   2      102.08      108.19      4.74 o 
  -3   6   2       58.77       52.94      3.30 o 
  -2   6   2       94.56       90.70      3.71 o 
  -1   6   2      182.42      182.33      4.75 o 
   0   6   2       51.64       56.46      1.89 o 
   1   6   2       10.62       10.29      1.85 o 
   2   6   2       48.56       48.61      3.09 o 
   3   6   2      261.01      278.91      6.61 o 
   4   6   2        1.48        6.17      2.06 o 
   5   6   2       57.71       56.01      4.12 o 
   6   6   2        0.41        1.65      3.50 o 
  -6   7   2        9.82        9.47      3.50 o 
  -5   7   2       11.37        9.47      3.29 o 
  -4   7   2       14.91        8.44      2.88 o 
  -3   7   2        8.94       11.73      2.26 o 
  -2   7   2        0.04       -0.41      1.85 o 
  -1   7   2      250.19      238.66      5.79 o 
   0   7   2       55.50       60.60      2.25 o 
   1   7   2      154.70      145.45      4.75 o 
   2   7   2      288.29      284.20      6.61 o 
   3   7   2        0.03        0.82      2.47 o 
   4   7   2        0.01        1.23      2.26 o 
   5   7   2        1.23       -2.88      2.88 o 
  -5   8   2        3.76        4.73      3.29 o 
  -4   8   2        0.55       -2.88      2.88 o 
  -3   8   2       90.63       92.51      4.74 o 
  -2   8   2        7.84       12.97      2.47 o 
  -1   8   2      760.94      708.42     10.61 o 
   0   8   2       64.47       64.14      4.53 o 
   1   8   2        0.97        1.85      2.47 o 
   2   8   2      166.32      169.96      5.98 o 
   3   8   2        1.50        0.41      2.47 o 
   4   8   2       32.49       25.53      3.71 o 
   5   8   2       53.68       55.18      4.74 o 
  -4   9   2        3.72        6.79      2.68 o 
  -3   9   2        8.39        4.53      3.09 o 
  -2   9   2      101.58       98.08      4.95 o 
  -1   9   2      169.99      169.74      5.98 o 
   0   9   2        0.84        2.63      1.67 o 
   1   9   2       49.65       65.28      4.12 o 
   2   9   2      321.37      333.69      8.68 o 
   3   9   2        0.22        1.44      2.88 o 
   4   9   2        1.15        2.68      3.09 o 
  -4  10   2       12.87       13.17      3.50 o 
  -3  10   2        0.58        1.03      2.68 o 
  -2  10   2        0.02        1.85      2.47 o 
  -1  10   2      121.22      131.69      5.56 o 
   0  10   2       69.24       67.97      3.20 o 
   1  10   2        3.88        4.73      2.68 o 
   2  10   2        6.35        4.53      2.88 o 
   3  10   2        1.81       -3.29      3.29 o 
   4  10   2        0.49       -1.44      3.29 o 
  -3  11   2        9.51       19.14      4.12 o 
  -2  11   2        4.01       -0.41      3.09 o 
  -1  11   2        1.19       -1.85      2.68 o 
   0  11   2        2.85        8.74      4.01 o 
   1  11   2        0.21        2.88      2.88 o 
   2  11   2        0.43        0.41      2.88 o 
  -7   0   3      151.13      146.15      6.80 o 
  -5   0   3      443.63      431.69      8.08 o 
  -3   0   3     4921.36     5234.92     87.83 o 
  -1   0   3      169.25      177.87      2.29 o 
   1   0   3     1626.85     1548.70     31.30 o 
   3   0   3      361.92      388.12      6.02 o 
   5   0   3       57.91       52.73      3.91 o 
   7   0   3       10.52       10.70      3.91 o 
  -7   1   3        0.01        1.44      2.88 o 
  -6   1   3        0.76        1.65      2.68 o 
  -5   1   3        0.94        4.73      1.65 o 
  -4   1   3       70.15       65.94      3.09 o 
  -3   1   3      498.91      551.68      6.66 o 
  -2   1   3      175.82      171.80      3.10 o 
  -1   1   3      468.98      439.10      3.79 o 
   0   1   3      896.27      916.26      7.84 o 
   1   1   3     2537.75     2466.60     42.05 o 
   2   1   3      397.80      366.09      4.79 o 
   3   1   3      231.16      245.92      4.76 o 
   4   1   3       13.17       15.03      2.26 o 
   5   1   3       36.67       33.56      3.29 o 
   6   1   3        0.05       -2.47      2.68 o 
   7   1   3        6.04       11.53      3.09 o 
  -7   2   3        9.26        9.47      3.29 o 
  -6   2   3      131.61      120.38      5.57 o 
  -5   2   3       52.53       46.13      3.30 o 
  -4   2   3       33.51       31.30      2.47 o 
  -3   2   3      805.83      800.23      8.38 o 
  -2   2   3      924.51      980.24      7.82 o 
  -1   2   3     1386.52     1295.29      7.60 o 
   0   2   3      195.51      196.44      6.23 o 
   1   2   3      271.94      252.80      3.53 o 
   2   2   3      452.56      419.17      5.42 o 
   3   2   3      758.12      744.09      8.36 o 
   4   2   3      126.50      108.27      4.12 o 
   5   2   3        6.20        9.67      2.47 o 
   6   2   3        4.40        5.56      3.09 o 
   7   2   3        3.53        6.17      3.70 o 
  -7   3   3        0.00       -1.23      3.09 o 
  -6   3   3      133.30      124.09      5.98 o 
  -5   3   3        0.09        1.23      2.26 o 
  -4   3   3        3.50        5.97      1.44 o 
  -3   3   3       57.18       46.15      2.47 o 
  -2   3   3      468.69      485.45      6.04 o 
  -1   3   3        8.12        5.97      0.82 o 
   0   3   3      186.12      154.85      2.38 o 
   1   3   3       48.41       50.29      1.85 o 
   2   3   3       79.65       74.64      2.68 o 
   3   3   3      892.82      895.27      9.63 o 
   4   3   3        0.80        0.21      1.85 o 
   5   3   3       40.89       45.30      3.50 o 
   6   3   3        2.04        8.85      2.88 o 
   7   3   3        8.22       16.05      4.12 o 
  -7   4   3        0.08       -2.47      3.09 o 
  -6   4   3      160.56      152.16      6.60 o 
  -5   4   3        5.18        7.20      2.68 o 
  -4   4   3        4.67        2.68      2.26 o 
  -3   4   3       20.03       15.23      1.85 o 
  -2   4   3     1128.44     1139.47      9.91 o 
  -1   4   3       11.48       12.15      1.24 o 
   0   4   3      380.48      347.36      7.59 o 
   1   4   3      259.61      263.46      4.56 o 
   2   4   3      442.95      469.46      6.65 o 
   3   4   3      301.04      301.03      6.00 o 
   4   4   3        1.29        2.06      2.06 o 
   5   4   3        6.51        3.29      2.68 o 
   6   4   3      122.29      132.10      6.59 o 
  -6   5   3        1.38       -3.29      3.29 o 
  -5   5   3        6.54        2.26      2.88 o 
  -4   5   3      201.64      199.17      5.99 o 
  -3   5   3        0.56        0.82      1.44 o 
  -2   5   3       51.08       60.56      2.88 o 
  -1   5   3       41.94       30.28      2.06 o 
   0   5   3     1081.20     1078.91     39.19 o 
   1   5   3       17.46       19.35      1.65 o 
   2   5   3      784.84      862.98      9.60 o 
   3   5   3      502.01      485.89      8.09 o 
   4   5   3       11.65        9.88      2.26 o 
   5   5   3        0.26       -2.06      2.68 o 
   6   5   3      121.84      118.28      6.59 o 
  -6   6   3        0.49        4.12      2.88 o 
  -5   6   3        5.12        4.12      2.88 o 
  -4   6   3      165.41      149.74      5.57 o 
  -3   6   3       48.18       40.98      3.09 o 
  -2   6   3      264.91      233.80      5.58 o 
  -1   6   3        2.40       -0.41      1.44 o 
   0   6   3      273.78      257.07      8.17 o 
   1   6   3       54.94       65.92      2.88 o 
   2   6   3      226.16      223.50      5.58 o 
   3   6   3       37.92       37.48      3.09 o 
   4   6   3       29.71       23.26      3.29 o 
   5   6   3        0.00       -1.03      2.88 o 
   6   6   3       44.40       49.00      5.15 o 
  -6   7   3        2.53        4.94      3.29 o 
  -5   7   3        9.22       11.11      2.68 o 
  -4   7   3        6.89        6.38      2.47 o 
  -3   7   3       32.98       30.47      2.68 o 
  -2   7   3        0.00       -1.85      1.85 o 
  -1   7   3      120.39      103.51      3.92 o 
   0   7   3      120.81       90.98      2.69 o 
   1   7   3        8.89       10.70      2.06 o 
   2   7   3      130.18      127.22      4.74 o 
   3   7   3      125.04      138.94      5.15 o 
   4   7   3        5.45        9.06      2.47 o 
   5   7   3        5.03        5.35      2.88 o 
  -5   8   3       18.12       14.20      3.91 o 
  -4   8   3      207.37      205.27      7.22 o 
  -3   8   3      238.87      220.67      6.81 o 
  -2   8   3       67.41       58.71      3.91 o 
  -1   8   3        5.88        8.85      2.26 o 
   0   8   3      213.79      211.30      7.53 o 
   1   8   3       57.83       56.85      3.71 o 
   2   8   3      349.37      350.47      8.06 o 
   3   8   3        0.31       -0.21      2.68 o 
   4   8   3       94.20       95.59      5.56 o 
   5   8   3        0.09        0.41      3.09 o 
  -4   9   3       25.03       24.29      3.29 o 
  -3   9   3        2.09       -2.47      2.68 o 
  -2   9   3        8.56        8.85      2.88 o 
  -1   9   3       61.93       67.76      4.33 o 
   0   9   3      245.17      242.38      9.60 o 
   1   9   3       16.62       16.67      3.09 o 
   2   9   3       43.22       46.95      4.12 o 
   3   9   3      117.58      124.68      5.98 o 
   4   9   3       13.44       13.17      3.50 o 
  -4  10   3       17.96       14.61      3.50 o 
  -3  10   3        0.01       -2.88      2.88 o 
  -2  10   3       30.40       32.32      3.71 o 
  -1  10   3        1.87        6.59      2.26 o 
   0  10   3        0.02        3.70      1.75 o 
   1  10   3       59.07       54.78      4.32 o 
   2  10   3       50.63       56.01      4.53 o 
   3  10   3        0.03       -3.29      3.29 o 
  -3  11   3        2.11        4.53      3.29 o 
  -2  11   3        6.88        9.26      3.50 o 
  -1  11   3        1.65       -0.21      2.88 o 
   0  11   3        3.63        4.57      5.87 o 
   1  11   3       70.37       77.85      5.35 o 
   2  11   3        2.54        2.47      2.88 o 
  -6   0   4      101.30       95.20      5.15 o 
  -4   0   4      124.51      115.71      3.71 o 
  -2   0   4     1024.72     1219.34      8.08 o 
   0   0   4      245.64      268.62      2.51 o 
   2   0   4     1732.86     1945.11     11.01 o 
   4   0   4      577.88      631.07      8.94 o 
   6   0   4        4.59        4.73      3.09 o 
  -7   1   4        0.15       -0.82      3.29 o 
  -6   1   4        4.23        1.85      2.68 o 
  -5   1   4       31.53       37.27      3.09 o 
  -4   1   4        3.03        3.91      1.44 o 
  -3   1   4     2708.73     2999.30     15.93 o 
  -2   1   4      687.33      701.29      6.31 o 
  -1   1   4        0.07        0.21      0.41 o 
   0   1   4       46.55       36.83      0.88 o 
   1   1   4    31224.14    35408.31    220.75 o 
   2   1   4      438.61      428.12      5.42 o 
   3   1   4      151.07      161.03      4.13 o 
   4   1   4        8.90       12.97      2.06 o 
   5   1   4       20.14       28.61      3.09 o 
   6   1   4        5.87        3.29      2.88 o 
   7   1   4       12.71        8.44      4.32 o 
  -7   2   4       15.74       11.73      3.50 o 
  -6   2   4        3.94        0.62      2.88 o 
  -5   2   4      143.34      162.29      5.36 o 
  -4   2   4      296.31      279.86      5.79 o 
  -3   2   4      758.84      734.81      8.16 o 
  -2   2   4     1131.11     1194.22      8.71 o 
  -1   2   4      585.51      566.28      5.26 o 
   0   2   4      677.40      650.86     17.87 o 
   1   2   4      871.73      844.31      6.57 o 
   2   2   4     1179.23     1228.72      9.33 o 
   3   2   4       44.70       50.26      2.68 o 
   4   2   4       73.43       72.53      3.71 o 
   5   2   4       33.65       33.56      3.09 o 
   6   2   4        7.58        2.26      3.09 o 
   7   2   4       17.02       14.20      4.12 o 
  -7   3   4       11.89       15.02      3.09 o 
  -6   3   4        3.17        2.06      2.68 o 
  -5   3   4      279.24      247.09      6.82 o 
  -4   3   4       69.71       57.89      3.09 o 
  -3   3   4      338.06      320.11      5.59 o 
  -2   3   4      235.83      251.72      4.35 o 
  -1   3   4      421.97      399.12      5.00 o 
   0   3   4       98.63       77.35      2.99 o 
   1   3   4     1214.11     1223.37      8.94 o 
   2   3   4       14.79       16.88      1.44 o 
   3   3   4      107.36      111.56      3.92 o 
   4   3   4        0.12       -2.06      2.06 o 
   5   3   4       83.69       77.26      4.33 o 
   6   3   4        1.96       -3.29      3.29 o 
  -7   4   4        8.11       12.76      3.50 o 
  -6   4   4       65.62       61.99      4.74 o 
  -5   4   4      295.51      300.20      7.85 o 
  -4   4   4       15.49       18.32      2.26 o 
  -3   4   4       64.70       63.46      2.88 o 
  -2   4   4      238.14      236.03      4.76 o 
  -1   4   4      243.93      262.12      4.55 o 
   0   4   4      501.20      505.49     26.06 o 
   1   4   4      146.31      136.92      3.51 o 
   2   4   4      149.30      147.80      3.92 o 
   3   4   4      352.51      345.57      6.63 o 
   4   4   4        1.01        0.41      2.06 o 
   5   4   4        3.57        1.23      2.47 o 
   6   4   4       52.19       49.42      4.53 o 
  -6   5   4        2.01       -2.88      2.88 o 
  -5   5   4       96.07       95.40      4.95 o 
  -4   5   4      171.18      162.57      5.57 o 
  -3   5   4       39.85       42.63      2.68 o 
  -2   5   4       63.92       86.74      3.30 o 
  -1   5   4       59.02       64.29      2.88 o 
   0   5   4       91.12       76.51      3.61 o 
   1   5   4       15.42       19.35      1.65 o 
   2   5   4       74.59       78.93      3.30 o 
   3   5   4       52.17       46.34      3.09 o 
   4   5   4       44.58       38.71      3.29 o 
   5   5   4        1.79       -0.62      2.68 o 
   6   5   4      117.03      122.19      6.39 o 
  -6   6   4        8.48       10.70      3.29 o 
  -5   6   4       19.57       17.29      3.29 o 
  -4   6   4       66.95       77.65      4.12 o 
  -3   6   4       24.01       22.23      2.47 o 
  -2   6   4       77.37       71.71      3.30 o 
  -1   6   4        7.93        6.38      1.85 o 
   0   6   4      390.22      392.93      7.46 o 
   1   6   4       43.46       46.34      2.88 o 
   2   6   4        7.18        8.64      1.85 o 
   3   6   4       52.83       53.14      3.50 o 
   4   6   4        0.13       -2.47      2.47 o 
   5   6   4       57.36       61.57      4.53 o 
   6   6   4       42.04       39.94      4.94 o 
  -6   7   4        0.03        0.21      2.88 o 
  -5   7   4        2.76        4.73      2.88 o 
  -4   7   4       31.72       31.09      3.29 o 
  -3   7   4       21.04       23.88      2.47 o 
  -2   7   4        9.11        8.85      1.85 o 
  -1   7   4       25.64       21.00      2.47 o 
   0   7   4      180.65      164.96      8.05 o 
   1   7   4      418.23      430.03      7.87 o 
   2   7   4       16.56       19.76      2.68 o 
   3   7   4        0.32        1.85      2.26 o 
   4   7   4        7.71        7.61      2.88 o 
   5   7   4        2.08        6.38      2.68 o 
  -5   8   4        4.45        5.15      2.88 o 
  -4   8   4       23.77       18.11      3.50 o 
  -3   8   4      127.31      129.04      5.36 o 
  -2   8   4       76.04       75.40      4.12 o 
  -1   8   4       23.41       18.32      2.47 o 
   0   8   4      566.76      551.30     16.70 o 
   1   8   4       12.42       17.29      2.68 o 
   2   8   4       19.42       20.79      3.29 o 
   3   8   4       72.91       76.42      4.53 o 
   4   8   4      137.76      154.59      6.60 o 
   5   8   4       28.41       34.38      4.32 o 
  -4   9   4        0.07       -0.82      2.88 o 
  -3   9   4        0.67       -2.47      2.68 o 
  -2   9   4       78.81       82.60      4.53 o 
  -1   9   4       12.73       10.70      2.88 o 
   0   9   4      364.41      350.85      6.62 o 
   1   9   4       28.60       27.79      3.29 o 
   2   9   4      205.12      219.93      7.22 o 
   3   9   4       29.12       25.32      3.91 o 
   4   9   4       10.21        2.68      3.50 o 
  -4  10   4        0.32        2.26      3.09 o 
  -3  10   4       14.20       15.64      3.29 o 
  -2  10   4       11.51       10.29      2.88 o 
  -1  10   4       57.69       61.37      4.12 o 
   0  10   4       84.71       84.85      3.50 o 
   1  10   4       20.10       22.23      3.50 o 
   2  10   4       23.28       21.41      3.71 o 
   3  10   4        0.45        1.65      3.09 o 
  -2  11   4       57.47       58.89      4.94 o 
  -1  11   4        9.57        9.88      3.29 o 
   0  11   4        3.27        3.70      1.89 o 
   1  11   4        0.63        3.09      2.88 o 
   2  11   4       26.76       25.53      4.32 o 
  -7   0   5       17.63       18.32      3.50 o 
  -5   0   5       31.29       35.62      2.68 o 
  -3   0   5       99.05      122.93      3.51 o 
  -1   0   5      724.85      725.54      5.52 o 
   1   0   5    52738.66    52900.91    304.95 o 
   3   0   5      515.21      546.11      7.28 o 
   5   0   5      532.44      548.30      9.95 o 
   7   0   5        2.26        1.85      3.70 o 
  -7   1   5       14.01       13.58      3.50 o 
  -6   1   5       35.58       34.59      3.91 o 
  -5   1   5        9.95       12.97      2.26 o 
  -4   1   5       13.48       10.29      1.85 o 
  -3   1   5        0.14        0.00      1.85 o 
  -2   1   5        0.26        1.23      0.82 o 
  -1   1   5      578.53      636.09      5.26 o 
   0   1   5        0.01        1.65      0.44 o 
   1   1   5      152.36      165.54      3.10 o 
   2   1   5      107.66      118.05      3.10 o 
   3   1   5        2.28        1.44      1.44 o 
   4   1   5       18.68       24.08      2.47 o 
   5   1   5       37.48       33.56      3.91 o 
   6   1   5        9.08        7.41      3.09 o 
   7   1   5        2.32        0.62      3.70 o 
  -7   2   5       29.15       25.32      4.12 o 
  -6   2   5       11.09       14.61      2.88 o 
  -5   2   5      212.74      208.28      6.19 o 
  -4   2   5      230.78      215.08      5.37 o 
  -3   2   5      492.54      503.22      6.86 o 
  -2   2   5       12.32       11.73      1.24 o 
  -1   2   5        6.64        3.71      0.82 o 
   0   2   5     1430.58     1345.53     54.12 o 
   1   2   5      354.43      422.85      4.99 o 
   2   2   5      120.97      117.65      3.10 o 
   3   2   5       74.72       71.31      3.09 o 
   4   2   5        0.81       -0.21      1.85 o 
   5   2   5        0.07       -1.65      2.26 o 
   6   2   5       20.44       21.00      3.50 o 
   7   2   5       20.43       17.91      4.32 o 
  -7   3   5        0.71        1.44      2.88 o 
  -6   3   5        7.43       11.11      2.88 o 
  -5   3   5      538.89      536.98      9.95 o 
  -4   3   5        1.68        0.21      1.85 o 
  -3   3   5      394.60      410.22      6.43 o 
  -2   3   5      188.88      169.93      3.72 o 
  -1   3   5     4850.46     4779.71     76.33 o 
   0   3   5        4.52        3.31      0.58 o 
   1   3   5        1.49        1.44      1.03 o 
   2   3   5       36.03       31.10      1.85 o 
   3   3   5        5.42        7.62      1.65 o 
   4   3   5      189.52      184.51      5.57 o 
   5   3   5        2.51        3.29      2.68 o 
   6   3   5       13.49        7.00      3.29 o 
  -7   4   5        0.59        5.56      3.09 o 
  -6   4   5        0.02       -1.03      3.09 o 
  -5   4   5       46.58       41.18      3.91 o 
  -4   4   5       76.58       77.67      3.50 o 
  -3   4   5       98.97       87.41      3.30 o 
  -2   4   5       53.61       52.12      2.47 o 
  -1   4   5      264.53      263.01      4.76 o 
   0   4   5      136.87      131.10      7.64 o 
   1   4   5      473.38      467.02      6.24 o 
   2   4   5       57.13       78.29      3.09 o 
   3   4   5        0.16        4.12      1.85 o 
   4   4   5      208.82      228.91      6.40 o 
   5   4   5       39.96       37.06      3.71 o 
   6   4   5        9.03        9.67      3.91 o 
  -6   5   5        0.04        2.26      2.68 o 
  -5   5   5      180.75      171.82      6.19 o 
  -4   5   5      663.45      639.47     10.18 o 
  -3   5   5       13.39       14.61      1.85 o 
  -2   5   5      149.75      129.39      3.92 o 
  -1   5   5     1251.56     1235.48     10.97 o 
   0   5   5      579.29      569.79     28.01 o 
   1   5   5       69.00       64.30      2.89 o 
   2   5   5      578.93      597.32      8.32 o 
   3   5   5       98.62       95.43      3.92 o 
   4   5   5        9.81        7.82      2.68 o 
   5   5   5        9.48        6.17      2.88 o 
   6   5   5        2.95        6.79      3.91 o 
  -6   6   5        0.07        0.41      3.09 o 
  -5   6   5      102.32       98.49      4.95 o 
  -4   6   5      648.77      594.95     10.59 o 
  -3   6   5        9.61       14.41      2.06 o 
  -2   6   5      164.15      156.83      4.75 o 
  -1   6   5      233.38      242.19      5.58 o 
   0   6   5      101.39      114.96      3.09 o 
   1   6   5      207.98      191.05      4.96 o 
   2   6   5       16.73       15.44      2.26 o 
   3   6   5       19.19       23.05      2.88 o 
   4   6   5        6.36        7.82      2.26 o 
   5   6   5        0.96        7.41      2.47 o 
   6   6   5       17.13       14.82      4.32 o 
  -6   7   5        5.95        2.47      3.09 o 
  -5   7   5        3.01        2.47      2.68 o 
  -4   7   5        7.94       10.50      2.88 o 
  -3   7   5      145.22      142.07      5.16 o 
  -2   7   5       31.93       26.56      2.68 o 
  -1   7   5      115.94      109.68      4.12 o 
   0   7   5       14.38        9.46      1.52 o 
   1   7   5       34.11       35.21      2.88 o 
   2   7   5        8.98        9.06      2.47 o 
   3   7   5        8.20       14.20      2.68 o 
   4   7   5        1.58       -1.44      2.68 o 
   5   7   5       18.91       22.64      3.71 o 
  -5   8   5        1.60        5.97      2.68 o 
  -4   8   5       66.00       63.23      4.32 o 
  -3   8   5       11.36       13.17      2.88 o 
  -2   8   5        6.23        5.97      2.68 o 
  -1   8   5      149.29      137.35      5.36 o 
   0   8   5       70.54       76.53      4.02 o 
   1   8   5      206.67      224.96      6.40 o 
   2   8   5      257.98      247.17      7.43 o 
   3   8   5       36.72       40.97      3.91 o 
   4   8   5        3.66        4.53      2.88 o 
   5   8   5        5.44        7.61      3.29 o 
  -4   9   5       34.79       35.41      3.71 o 
  -3   9   5       19.36       15.64      3.29 o 
  -2   9   5      163.22      150.74      6.19 o 
  -1   9   5        0.11        2.88      2.26 o 
   0   9   5        2.30        1.78      1.96 o 
   1   9   5        3.86        3.09      2.68 o 
   2   9   5      263.49      293.99      8.46 o 
   3   9   5       62.53       69.61      5.35 o 
   4   9   5       18.14       15.64      3.70 o 
  -4  10   5       18.45       33.55      3.70 o 
  -3  10   5        1.12        1.03      3.09 o 
  -2  10   5       11.59       15.85      2.68 o 
  -1  10   5       15.11       10.29      2.88 o 
   0  10   5       33.94       32.41      2.54 o 
   1  10   5        6.52        7.20      3.09 o 
   2  10   5       72.37       59.32      5.35 o 
   3  10   5        1.95        1.44      3.09 o 
  -2  11   5       26.35       30.05      4.12 o 
  -1  11   5        4.92        3.50      2.68 o 
   0  11   5        7.80       12.68      2.33 o 
   1  11   5       49.51       56.01      4.53 o 
   2  11   5        0.34       -3.50      3.50 o 
  -6   0   6       26.74       28.41      3.71 o 
  -4   0   6      106.93      124.94      4.12 o 
  -2   0   6     1609.67     1840.11     10.76 o 
   0   0   6       36.75       36.48      1.02 o 
   2   0   6     2358.19     2577.77     58.36 o 
   4   0   6        0.30       -2.06      2.06 o 
   6   0   6       23.75       28.61      3.91 o 
  -7   1   6        0.21       -0.41      2.88 o 
  -6   1   6      119.23      113.77      5.56 o 
  -5   1   6       72.04       72.10      3.91 o 
  -4   1   6        0.63        1.03      1.65 o 
  -3   1   6      174.97      235.49      4.75 o 
  -2   1   6      493.38      525.33      6.05 o 
  -1   1   6      100.78      104.09      2.27 o 
   0   1   6     1281.05     1360.26     17.90 o 
   1   1   6      677.69      749.92      6.52 o 
   2   1   6      168.71      162.84      3.72 o 
   3   1   6      340.96      350.29      6.01 o 
   4   1   6       11.35       11.53      2.47 o 
   5   1   6      232.69      224.60      6.81 o 
   6   1   6        1.09        5.76      2.88 o 
   7   1   6        7.52        6.17      3.91 o 
  -7   2   6       14.69        9.47      3.70 o 
  -6   2   6        6.06        7.00      2.68 o 
  -5   2   6       60.03       56.85      3.91 o 
  -4   2   6       70.00       64.08      3.30 o 
  -3   2   6      103.04      117.14      3.51 o 
  -2   2   6       38.34       38.93      2.06 o 
  -1   2   6      533.23      544.00      5.65 o 
   0   2   6     4079.38     4034.58     45.95 o 
   1   2   6      181.76      189.29      3.52 o 
   2   2   6       30.69       31.51      2.06 o 
   3   2   6        8.78       11.32      1.85 o 
   4   2   6        1.76        1.44      2.06 o 
   5   2   6       11.52       16.26      2.68 o 
   6   2   6        0.78        2.47      2.88 o 
  -7   3   6        1.17        0.21      3.09 o 
  -6   3   6       26.62       22.64      3.50 o 
  -5   3   6        1.41        0.00      3.09 o 
  -4   3   6        9.78        8.85      2.06 o 
  -3   3   6      120.44      123.35      3.71 o 
  -2   3   6      987.47      956.36      8.84 o 
  -1   3   6     1025.89     1035.72      8.46 o 
   0   3   6       38.89       41.51      1.31 o 
   1   3   6       10.35       14.62      1.24 o 
   2   3   6      161.38      180.07      4.13 o 
   3   3   6        1.26       -0.82      1.85 o 
   4   3   6       42.67       41.80      3.29 o 
   5   3   6       18.13       12.35      3.09 o 
   6   3   6        1.69        1.23      3.09 o 
  -7   4   6        2.73        5.14      3.09 o 
  -6   4   6       58.31       58.28      4.74 o 
  -5   4   6        3.58        3.29      2.68 o 
  -4   4   6      203.41      189.30      5.57 o 
  -3   4   6        2.47        3.50      1.65 o 
  -2   4   6      174.50      170.80      4.13 o 
  -1   4   6      851.33      993.36      9.23 o 
   0   4   6      796.65      839.54     33.23 o 
   1   4   6       29.26       25.53      1.85 o 
   2   4   6      184.53      205.69      4.75 o 
   3   4   6      225.12      242.91      5.99 o 
   4   4   6        0.50        1.44      2.26 o 
   5   4   6        1.74        6.17      2.68 o 
   6   4   6       32.20       37.06      4.53 o 
  -6   5   6        3.98        6.17      2.88 o 
  -5   5   6      106.87      104.68      4.95 o 
  -4   5   6      307.28      301.57      7.23 o 
  -3   5   6        4.70        5.15      1.65 o 
  -2   5   6       46.13       49.43      2.88 o 
  -1   5   6        0.94        1.23      1.65 o 
   0   5   6      272.86      317.67     21.31 o 
   1   5   6      144.56      168.60      4.33 o 
   2   5   6        1.00        2.88      1.65 o 
   3   5   6       33.10       38.71      2.88 o 
   4   5   6       59.35       64.26      4.12 o 
   5   5   6        0.31        0.82      2.47 o 
   6   5   6       26.03       26.14      4.53 o 
  -6   6   6        6.06        4.53      2.88 o 
  -5   6   6        2.18       -0.82      2.47 o 
  -4   6   6       68.43       63.03      4.33 o 
  -3   6   6       36.92       44.68      3.09 o 
  -2   6   6        0.40        0.00      1.44 o 
  -1   6   6       31.85       17.09      2.06 o 
   0   6   6      236.88      262.42     14.57 o 
   1   6   6       27.10       21.82      2.26 o 
   2   6   6      160.65      165.67      5.36 o 
   3   6   6        9.15        5.15      2.68 o 
   4   6   6       21.81       17.91      3.09 o 
   5   6   6        2.84        3.29      2.88 o 
   6   6   6       27.39       27.38      4.73 o 
  -6   7   6        2.15        9.06      2.88 o 
  -5   7   6       44.13       51.89      4.32 o 
  -4   7   6       12.46        8.44      2.68 o 
  -3   7   6        1.61       -1.44      2.26 o 
  -2   7   6       68.27       62.21      3.50 o 
  -1   7   6      148.90      143.77      4.95 o 
   0   7   6      271.13      266.88     12.09 o 
   1   7   6       42.32       42.83      3.09 o 
   2   7   6       13.05       11.94      2.68 o 
   3   7   6       14.36       14.00      2.88 o 
   4   7   6       81.66       91.87      5.15 o 
   5   7   6       13.72       13.58      3.91 o 
  -5   8   6        9.70       16.47      3.50 o 
  -4   8   6       59.75       49.63      4.12 o 
  -3   8   6       26.46       29.44      3.29 o 
  -2   8   6       28.71       29.44      3.09 o 
  -1   8   6      425.35      394.35      8.28 o 
   0   8   6      193.88      199.09     10.73 o 
   1   8   6        4.74        4.94      2.68 o 
   2   8   6      261.86      267.82      7.64 o 
   3   8   6      112.76      119.73      5.77 o 
   4   8   6        0.42       -1.23      3.09 o 
   5   8   6        7.52        8.23      3.70 o 
  -4   9   6        0.00        3.29      2.68 o 
  -3   9   6        1.15        4.94      2.26 o 
  -2   9   6      104.09       99.52      5.15 o 
  -1   9   6       21.10       21.00      3.29 o 
   0   9   6      196.08      180.48     17.74 o 
   1   9   6       10.23       10.50      3.09 o 
   2   9   6       31.39       32.12      4.12 o 
   3   9   6       58.23       60.34      4.74 o 
   4   9   6       10.27       10.08      3.70 o 
  -4  10   6        6.06        9.67      3.70 o 
  -3  10   6        0.67        0.62      2.88 o 
  -2  10   6        9.18       13.79      3.50 o 
  -1  10   6       86.20       76.43      4.94 o 
   0  10   6        2.15        2.75      2.26 o 
   1  10   6       22.34       27.99      3.50 o 
   2  10   6        5.76        2.68      3.09 o 
   3  10   6        6.13        6.79      3.29 o 
  -2  11   6        7.64        7.41      3.70 o 
  -1  11   6        2.42       10.70      2.68 o 
   0  11   6        0.12        0.76      1.96 o 
   1  11   6       11.25       14.00      3.29 o 
   2  11   6        9.44       14.20      3.29 o 
  -7   0   7       20.44       29.64      3.71 o 
  -5   0   7        0.37       -0.21      2.06 o 
  -3   0   7      166.95      181.12      4.34 o 
  -1   0   7     4222.03     4339.53     66.87 o 
   1   0   7     7453.80     7403.46     95.30 o 
   3   0   7       45.08       54.38      3.09 o 
   5   0   7        6.46        7.20      2.68 o 
  -7   1   7        0.03        2.68      2.68 o 
  -6   1   7       62.91       68.38      4.32 o 
  -5   1   7      122.58      128.85      4.95 o 
  -4   1   7      316.27      336.42      6.41 o 
  -3   1   7       72.38       60.80      2.68 o 
  -2   1   7     2910.61     2945.96     61.66 o 
  -1   1   7       36.76       34.61      1.65 o 
   0   1   7      561.19      598.40      7.97 o 
   1   1   7      109.97       99.30      2.68 o 
   2   1   7      935.40     1034.41      9.25 o 
   3   1   7      106.08      125.16      4.12 o 
   4   1   7       74.49       71.29      3.71 o 
   5   1   7        6.65        2.26      2.88 o 
   6   1   7       18.68       15.03      3.71 o 
  -7   2   7        8.77        5.35      3.50 o 
  -6   2   7       26.37       23.67      3.29 o 
  -5   2   7      335.55      361.21      7.86 o 
  -4   2   7        1.23       -0.62      1.65 o 
  -3   2   7       72.91       71.72      2.89 o 
  -2   2   7        6.49        6.38      1.23 o 
  -1   2   7      121.36       99.33      2.68 o 
   0   2   7       75.10       82.49      2.78 o 
   1   2   7      335.63      358.98      4.98 o 
   2   2   7      263.47      301.57      5.17 o 
   3   2   7      315.88      304.64      6.00 o 
   4   2   7        7.14        6.38      2.26 o 
   5   2   7        0.90        1.65      2.47 o 
   6   2   7        2.30        0.62      2.88 o 
  -7   3   7        3.56        4.12      2.88 o 
  -6   3   7        0.37        0.41      2.47 o 
  -5   3   7      325.02      319.35      7.85 o 
  -4   3   7        0.89        2.26      2.06 o 
  -3   3   7        4.78        5.76      1.44 o 
  -2   3   7      284.80      320.16      5.38 o 
  -1   3   7      456.52      493.32      6.24 o 
   0   3   7       29.79       27.35      1.34 o 
   1   3   7       69.32       80.39      2.89 o 
   2   3   7        3.67        0.62      1.44 o 
   3   3   7      170.71      176.88      4.95 o 
   4   3   7      126.09      131.33      4.95 o 
   5   3   7       12.47       17.70      3.09 o 
   6   3   7        2.61       -0.62      3.09 o 
  -7   4   7        0.13       -3.09      3.09 o 
  -6   4   7        0.00       -0.62      2.88 o 
  -5   4   7        5.44        1.65      2.88 o 
  -4   4   7       19.65       20.38      2.47 o 
  -3   4   7      130.14      135.10      4.13 o 
  -2   4   7        5.59        3.50      1.23 o 
  -1   4   7      245.90      250.76      4.76 o 
   0   4   7      126.19      148.28      6.81 o 
   1   4   7        3.57        4.32      1.23 o 
   2   4   7        3.79        7.00      1.65 o 
   3   4   7       80.38       82.01      3.71 o 
   4   4   7       65.57       64.27      4.12 o 
   5   4   7        0.24        0.00      2.68 o 
   6   4   7        0.02        0.00      3.50 o 
  -6   5   7        0.05        1.85      2.47 o 
  -5   5   7       12.92        9.88      3.09 o 
  -4   5   7       18.96       18.73      3.09 o 
  -3   5   7       42.34       41.39      3.09 o 
  -2   5   7        2.67        4.73      1.65 o 
  -1   5   7      267.04      254.63      5.38 o 
   0   5   7      161.92      178.50     18.48 o 
   1   5   7        1.26        1.23      1.65 o 
   2   5   7      116.67      122.69      4.33 o 
   3   5   7      129.66      147.63      5.36 o 
   4   5   7       16.25       13.17      3.09 o 
   5   5   7        4.64        4.73      2.88 o 
   6   5   7        0.10       -3.50      3.50 o 
  -6   6   7        5.75       13.79      3.29 o 
  -5   6   7       33.90       29.03      3.71 o 
  -4   6   7        4.80        7.20      2.68 o 
  -3   6   7      222.45      215.13      5.99 o 
  -2   6   7       58.88       45.52      3.09 o 
  -1   6   7        2.57        4.53      1.65 o 
   0   6   7      300.08      293.27     21.72 o 
   1   6   7        1.21        1.03      1.85 o 
   2   6   7        4.97        8.44      2.06 o 
   3   6   7       16.93       15.03      2.68 o 
   4   6   7        5.54        2.06      2.68 o 
   5   6   7        0.28       -1.65      2.68 o 
  -6   7   7        0.06       -3.09      3.09 o 
  -5   7   7       26.21       25.11      3.71 o 
  -4   7   7        1.19       -0.82      2.68 o 
  -3   7   7      365.08      330.06      8.07 o 
  -2   7   7      138.27      136.71      4.95 o 
  -1   7   7      250.05      241.48      6.20 o 
   0   7   7      141.75      140.98      7.84 o 
   1   7   7       67.00       62.62      3.71 o 
   2   7   7       35.81       39.33      3.50 o 
   3   7   7      150.18      161.03      5.98 o 
   4   7   7        0.09        2.06      3.09 o 
   5   7   7       30.99       31.50      4.53 o 
  -5   8   7       14.39       14.20      3.50 o 
  -4   8   7        0.13       -0.62      2.68 o 
  -3   8   7       23.28       17.29      3.09 o 
  -2   8   7       17.99       28.41      3.09 o 
  -1   8   7       47.98       54.98      3.50 o 
   0   8   7      642.20      622.76     32.91 o 
   1   8   7      351.99      386.86      8.48 o 
   2   8   7        2.73        4.94      2.88 o 
   3   8   7       89.04       94.97      5.77 o 
   4   8   7       56.32       60.54      4.94 o 
  -4   9   7        1.17       -2.06      3.09 o 
  -3   9   7       84.96       87.14      4.94 o 
  -2   9   7      158.84      151.55      5.98 o 
  -1   9   7        0.01       -2.68      2.68 o 
   0   9   7       80.57       79.62      4.02 o 
   1   9   7       13.51       14.41      3.50 o 
   2   9   7       19.17       21.41      3.71 o 
   3   9   7      173.65      196.09      7.63 o 
   4   9   7        0.09        0.41      2.88 o 
  -3  10   7        0.03        5.35      2.26 o 
  -2  10   7        0.23       -3.09      3.09 o 
  -1  10   7       19.24       21.61      3.50 o 
   0  10   7       80.28       80.31      7.42 o 
   1  10   7        6.58        7.61      3.09 o 
   2  10   7        2.86        8.85      3.09 o 
   3  10   7        0.85        5.35      3.29 o 
  -2  11   7       25.14       31.29      4.53 o 
  -1  11   7        3.30        0.41      3.09 o 
   0  11   7        1.85        2.47      2.18 o 
   1  11   7        2.43        2.47      2.88 o 
  -6   0   8      175.46      218.40      6.81 o 
  -4   0   8      340.62      348.53      6.62 o 
  -2   0   8     7670.79     8767.44    113.66 o 
   0   0   8        2.07        1.78      0.64 o 
   2   0   8     7561.15     7834.17    114.54 o 
   4   0   8       28.73       30.26      3.09 o 
   6   0   8        0.67       -3.29      3.29 o 
  -7   1   8        0.62       -0.21      3.09 o 
  -6   1   8       25.01       26.76      3.71 o 
  -5   1   8       27.35       32.94      3.09 o 
  -4   1   8        6.01        4.53      1.85 o 
  -3   1   8      320.02      347.13      6.01 o 
  -2   1   8     1846.17     2187.75     13.11 o 
  -1   1   8      318.51      323.77      4.57 o 
   0   1   8       10.12       11.82      2.98 o 
   1   1   8       73.67       89.28      2.89 o 
   2   1   8      736.70      799.00      8.78 o 
   3   1   8      184.92      179.63      4.75 o 
   4   1   8        8.28        7.00      2.47 o 
   5   1   8       47.99       53.74      4.32 o 
   6   1   8       22.52       22.23      3.91 o 
  -7   2   8        8.36       -1.44      3.70 o 
  -6   2   8        0.53        3.70      2.68 o 
  -5   2   8       44.22       38.71      3.71 o 
  -4   2   8       93.67       90.48      3.92 o 
  -3   2   8       13.94       21.00      1.85 o 
  -2   2   8      441.06      487.07      6.44 o 
  -1   2   8      397.63      442.31      5.61 o 
   0   2   8       28.96       28.86      1.17 o 
   1   2   8       52.14       67.79      2.47 o 
   2   2   8      105.29      118.79      3.71 o 
   3   2   8      237.50      240.31      5.79 o 
   4   2   8       16.45       19.55      2.68 o 
   5   2   8        0.97        7.20      2.47 o 
   6   2   8       12.78       11.11      3.70 o 
  -7   3   8        0.74        2.47      2.88 o 
  -6   3   8        0.00        1.03      2.88 o 
  -5   3   8      281.54      278.66      7.64 o 
  -4   3   8      274.85      275.90      6.61 o 
  -3   3   8      190.40      200.31      4.75 o 
  -2   3   8       22.16       19.56      1.85 o 
  -1   3   8     2578.34     2663.55     15.04 o 
   0   3   8      112.35      114.90     10.42 o 
   1   3   8       23.26       26.56      1.85 o 
   2   3   8        1.61        3.70      1.65 o 
   3   3   8        3.90        3.91      2.06 o 
   4   3   8      220.39      227.49      6.40 o 
   5   3   8        4.11        1.44      2.68 o 
   6   3   8       14.52       17.50      3.29 o 
  -6   4   8        0.02        5.35      2.47 o 
  -5   4   8      104.67      103.86      5.36 o 
  -4   4   8       24.83       23.88      2.88 o 
  -3   4   8       11.04       16.47      2.06 o 
  -2   4   8      286.52      277.48      5.38 o 
  -1   4   8      887.55      924.64      9.43 o 
   0   4   8       79.05       66.21      1.89 o 
   1   4   8       62.44       71.09      2.88 o 
   2   4   8        9.06        7.82      2.06 o 
   3   4   8        1.97       -0.41      2.06 o 
   4   4   8       10.33        7.20      2.68 o 
   5   4   8        7.72        7.00      3.09 o 
   6   4   8        0.04       -0.62      2.88 o 
  -6   5   8       12.96       16.47      3.29 o 
  -5   5   8       29.63       25.12      3.50 o 
  -4   5   8      149.51      140.85      5.36 o 
  -3   5   8       24.76       28.41      2.68 o 
  -2   5   8      137.39      123.97      4.13 o 
  -1   5   8       31.61       33.77      2.27 o 
   0   5   8      199.66      186.58     17.56 o 
   1   5   8      667.43      702.34      9.16 o 
   2   5   8       90.59       88.62      3.71 o 
   3   5   8      164.10      188.13      5.78 o 
   4   5   8      100.40       92.52      4.74 o 
   5   5   8        5.33        6.79      3.09 o 
   6   5   8        8.50        9.06      3.70 o 
  -6   6   8        0.52        3.09      2.88 o 
  -5   6   8        0.16       -2.88      2.88 o 
  -4   6   8       58.69       55.19      4.12 o 
  -3   6   8        1.83        5.97      2.68 o 
  -2   6   8       63.88       55.62      3.30 o 
  -1   6   8       69.71       63.87      3.30 o 
   0   6   8       15.18       13.09      1.60 o 
   1   6   8        9.89       12.14      2.06 o 
   2   6   8        5.34        4.94      2.26 o 
   3   6   8       12.06       11.32      2.88 o 
   4   6   8        6.92        6.17      2.68 o 
   5   6   8        2.74        0.21      3.29 o 
  -5   7   8        1.97        1.44      2.68 o 
  -4   7   8       17.72       18.73      3.09 o 
  -3   7   8       83.49       86.94      4.33 o 
  -2   7   8      251.80      240.61      6.61 o 
  -1   7   8       16.17       12.35      2.47 o 
   0   7   8        8.69        9.35      2.78 o 
   1   7   8       57.80       52.11      3.50 o 
   2   7   8       51.21       54.16      3.91 o 
   3   7   8       26.95       26.76      3.71 o 
   4   7   8       59.64       63.43      4.94 o 
   5   7   8       10.13       12.97      3.70 o 
  -5   8   8       13.35       17.70      3.50 o 
  -4   8   8       54.39       53.33      4.12 o 
  -3   8   8       39.85       39.33      3.50 o 
  -2   8   8      138.65      135.04      5.36 o 
  -1   8   8      102.55       82.22      4.33 o 
   0   8   8       37.70       32.54      2.40 o 
   1   8   8      202.26      207.17      6.60 o 
   2   8   8      160.74      182.29      6.39 o 
   3   8   8        2.29        3.09      3.29 o 
   4   8   8       10.97       10.91      3.50 o 
  -4   9   8        3.61        2.26      2.68 o 
  -3   9   8       14.33        5.76      3.29 o 
  -2   9   8       94.55       91.68      4.94 o 
  -1   9   8        5.49        4.73      2.68 o 
   0   9   8       30.92       33.39      3.91 o 
   1   9   8      259.99      283.24      8.26 o 
   2   9   8        0.76       -0.21      2.88 o 
   3   9   8        0.32       -3.91      3.91 o 
   4   9   8       16.63       14.20      4.12 o 
  -3  10   8        0.00       -0.21      2.88 o 
  -2  10   8       13.69       15.85      3.50 o 
  -1  10   8      120.74      123.23      5.77 o 
   0  10   8       11.08       11.02      2.25 o 
   1  10   8        0.59        0.62      2.88 o 
   2  10   8        8.78        3.29      3.50 o 
   3  10   8        4.99       10.08      3.50 o 
  -2  11   8        7.02        8.03      3.70 o 
  -1  11   8        7.71       10.08      3.50 o 
   0  11   8        2.86        1.44      2.04 o 
   1  11   8        0.00       -1.65      2.88 o 
  -7   0   9        0.69       -1.03      2.88 o 
  -5   0   9       16.07       19.14      2.47 o 
  -3   0   9       60.03       96.22      3.30 o 
  -1   0   9     1234.51     1330.55      9.78 o 
   1   0   9      183.38      192.25      3.93 o 
   3   0   9       80.96       99.12      3.92 o 
   5   0   9       13.32       18.52      3.29 o 
  -7   1   9        0.11        2.47      2.68 o 
  -6   1   9       38.00       34.38      3.91 o 
  -5   1   9        3.68        3.91      2.26 o 
  -4   1   9      131.70      158.39      4.95 o 
  -3   1   9       26.36       27.38      2.26 o 
  -2   1   9      200.20      247.67      4.75 o 
  -1   1   9       76.58       76.30      2.47 o 
   0   1   9      623.85      666.22      8.26 o 
   1   1   9       12.89       10.91      1.65 o 
   2   1   9     5963.25     6349.06    106.89 o 
   3   1   9        3.90        6.38      1.85 o 
   4   1   9       16.76       23.67      2.68 o 
   5   1   9        6.02        4.94      2.88 o 
   6   1   9       34.20       19.97      4.53 o 
  -7   2   9        0.55        3.70      2.68 o 
  -6   2   9       28.42       24.70      3.50 o 
  -5   2   9        2.22        2.68      2.26 o 
  -4   2   9      424.77      479.81      8.08 o 
  -3   2   9      139.12      143.60      4.13 o 
  -2   2   9      231.76      202.28      4.55 o 
  -1   2   9      176.87      188.28      3.93 o 
   0   2   9        1.97        1.54      0.87 o 
   1   2   9      134.97      145.53      3.72 o 
   2   2   9       39.97       42.22      2.68 o 
   3   2   9       19.24       18.73      2.68 o 
   4   2   9        0.00       -0.82      2.26 o 
   5   2   9        0.31       -2.88      2.88 o 
   6   2   9        1.97        4.94      3.50 o 
  -7   3   9        1.04        5.14      2.88 o 
  -6   3   9       38.12       34.59      3.71 o 
  -5   3   9        0.18        0.41      2.47 o 
  -4   3   9      397.78      414.07      8.07 o 
  -3   3   9      193.25      186.46      4.96 o 
  -2   3   9      612.36      608.91      7.92 o 
  -1   3   9       48.10       52.94      2.47 o 
   0   3   9       63.74       70.69      2.04 o 
   1   3   9      141.30      144.68      3.92 o 
   2   3   9      388.13      418.64      6.84 o 
   3   3   9       14.80       17.08      2.47 o 
   4   3   9       14.70       12.56      3.09 o 
   5   3   9        4.57       -1.85      2.88 o 
   6   3   9       28.70       34.17      4.53 o 
  -6   4   9       10.62       14.82      2.88 o 
  -5   4   9        2.60        1.23      2.26 o 
  -4   4   9      788.58      813.57     11.45 o 
  -3   4   9      125.26      120.02      4.12 o 
  -2   4   9       22.24       22.03      2.06 o 
  -1   4   9        0.05       -1.23      1.44 o 
   0   4   9      424.30      430.93     15.77 o 
   1   4   9        1.46       -1.65      1.65 o 
   2   4   9        1.00       -1.44      1.85 o 
   3   4   9       17.78       18.11      2.26 o 
   4   4   9       23.60       22.64      3.29 o 
   5   4   9       22.02       20.79      3.91 o 
   6   4   9        2.35       -1.65      3.29 o 
  -6   5   9       27.68       27.79      3.71 o 
  -5   5   9        1.86        0.82      2.68 o 
  -4   5   9      233.63      222.76      6.61 o 
  -3   5   9      539.44      502.30      8.71 o 
  -2   5   9       41.11       39.75      2.68 o 
  -1   5   9      268.84      273.56      5.79 o 
   0   5   9      156.99      171.31     14.14 o 
   1   5   9       97.64       83.90      3.71 o 
   2   5   9       46.71       51.07      3.30 o 
   3   5   9        9.56        3.50      2.88 o 
   4   5   9        4.69        4.94      2.68 o 
   5   5   9       22.44       26.76      3.71 o 
  -6   6   9       23.45       32.52      3.71 o 
  -5   6   9        5.53        7.00      2.47 o 
  -4   6   9       10.12       11.53      2.68 o 
  -3   6   9      466.84      483.06      9.11 o 
  -2   6   9      103.87       96.26      4.12 o 
  -1   6   9       25.79       24.91      2.47 o 
   0   6   9        3.96        3.93      1.38 o 
   1   6   9        0.38        0.82      1.85 o 
   2   6   9        9.79        3.91      2.68 o 
   3   6   9       45.55       45.51      3.71 o 
   4   6   9        0.08       -2.88      2.88 o 
   5   6   9        0.30        0.21      3.09 o 
  -5   7   9        2.22       -2.88      2.88 o 
  -4   7   9       40.23       33.56      3.71 o 
  -3   7   9      196.41      173.52      5.98 o 
  -2   7   9        7.81        9.88      2.26 o 
  -1   7   9      198.02      166.76      5.57 o 
   0   7   9        4.21        5.31      1.52 o 
   1   7   9       44.25       47.36      3.71 o 
   2   7   9      130.05      157.50      5.77 o 
   3   7   9        0.86       -0.21      2.88 o 
   4   7   9        4.86        1.03      3.29 o 
   5   7   9        0.42        0.00      3.29 o 
  -5   8   9        0.82       -3.09      3.09 o 
  -4   8   9        0.59       -0.82      2.68 o 
  -3   8   9        3.41        3.70      2.47 o 
  -2   8   9        7.51        8.23      2.68 o 
  -1   8   9      163.19      149.73      5.57 o 
   0   8   9       19.67       16.60      2.02 o 
   1   8   9       45.08       48.80      4.12 o 
   2   8   9        7.23        0.62      3.29 o 
   3   8   9       67.22       72.08      5.15 o 
   4   8   9        2.69        0.41      3.70 o 
  -4   9   9        2.23       -2.26      2.88 o 
  -3   9   9       18.29       22.85      3.29 o 
  -2   9   9       13.80       11.53      2.68 o 
  -1   9   9        8.17        7.62      2.68 o 
   0   9   9      128.13      129.93      4.15 o 
   1   9   9      198.91      224.85      7.63 o 
   2   9   9        1.20       -3.09      3.09 o 
   3   9   9      141.29      139.95      7.01 o 
  -3  10   9       14.87       17.50      3.70 o 
  -2  10   9        1.43        4.12      2.88 o 
  -1  10   9       33.45       29.23      3.91 o 
   0  10   9       25.98       24.54      2.75 o 
   1  10   9       16.89       16.67      3.29 o 
   2  10   9        0.07        1.23      3.29 o 
  -1  11   9       20.69       19.55      3.91 o 
   0  11   9        0.02        1.93      1.83 o 
   1  11   9        5.99       -1.65      3.50 o 
  -6   0  10       13.49       15.03      3.29 o 
  -4   0  10        5.26        2.26      1.85 o 
  -2   0  10      177.17      200.60      4.34 o 
   0   0  10      106.05      126.91      2.26 o 
   2   0  10     1569.18     1720.38     13.56 o 
   4   0  10        9.76       15.85      2.47 o 
   6   0  10      137.45      130.87      6.60 o 
  -7   1  10       11.54       14.00      3.29 o 
  -6   1  10        9.98       10.29      3.09 o 
  -5   1  10      128.25      147.19      5.57 o 
  -4   1  10       12.93       14.00      2.47 o 
  -3   1  10       12.18       14.00      1.85 o 
  -2   1  10       78.74      109.25      3.50 o 
  -1   1  10       70.48       71.32      2.68 o 
   0   1  10      360.58      379.56      3.96 o 
   1   1  10      127.64      141.78      3.71 o 
   2   1  10       78.63       74.40      4.53 o 
   3   1  10       69.00       67.16      3.71 o 
   4   1  10        0.89        0.21      2.26 o 
   5   1  10        7.34       10.70      3.09 o 
   6   1  10        7.79       11.11      3.91 o 
  -7   2  10        2.19        1.85      3.29 o 
  -6   2  10       45.48       51.48      4.12 o 
  -5   2  10      163.22      169.32      5.98 o 
  -4   2  10       27.05       26.15      3.09 o 
  -3   2  10      190.59      199.88      4.96 o 
  -2   2  10        0.19        3.29      1.44 o 
  -1   2  10      102.66      114.48      3.51 o 
   0   2  10      459.31      489.20     16.53 o 
   1   2  10      269.64      282.29      5.38 o 
   2   2  10       73.81       70.68      3.50 o 
   3   2  10        0.17        2.88      2.06 o 
   4   2  10        2.70        5.56      2.26 o 
   5   2  10        4.37        1.23      2.88 o 
   6   2  10       17.41       15.85      3.91 o 
  -7   3  10        3.78        7.00      3.29 o 
  -6   3  10        1.81       -0.21      2.68 o 
  -5   3  10       86.87       83.44      4.53 o 
  -4   3  10      189.61      200.80      5.98 o 
  -3   3  10       32.22       27.59      2.47 o 
  -2   3  10      385.47      396.78      6.63 o 
  -1   3  10       46.56       48.20      2.47 o 
   0   3  10     1423.86     1513.12     58.04 o 
   1   3  10      324.94      336.32      6.01 o 
   2   3  10        0.64       -1.85      1.85 o 
   3   3  10        0.41        0.21      2.06 o 
   4   3  10       50.97       56.63      4.12 o 
   5   3  10       19.07       16.26      3.50 o 
   6   3  10        0.04       -2.06      3.50 o 
  -6   4  10        0.28        1.44      2.47 o 
  -5   4  10        7.40        6.38      2.26 o 
  -4   4  10      180.25      179.08      6.19 o 
  -3   4  10       53.14       61.58      3.30 o 
  -2   4  10       15.84       19.56      2.06 o 
  -1   4  10      100.91      105.36      3.51 o 
   0   4  10      443.15      451.67     22.72 o 
   1   4  10       42.99       65.08      3.09 o 
   2   4  10        0.11        3.70      1.65 o 
   3   4  10       51.85       55.19      3.50 o 
   4   4  10        0.10        0.82      2.47 o 
   5   4  10       18.89       22.02      3.71 o 
   6   4  10        0.00        4.53      3.09 o 
  -6   5  10        0.06       -2.26      2.88 o 
  -5   5  10       28.10       23.88      3.29 o 
  -4   5  10       18.22       13.17      2.88 o 
  -3   5  10      469.85      475.37      8.70 o 
  -2   5  10        4.21        4.32      1.65 o 
  -1   5  10      146.14      127.70      4.13 o 
   0   5  10      156.08      165.21      3.92 o 
   1   5  10      410.86      441.49      7.67 o 
   2   5  10       32.98       31.09      2.88 o 
   3   5  10      224.29      235.32      7.02 o 
   4   5  10        5.53        7.61      3.09 o 
   5   5  10        0.21        0.82      2.88 o 
  -6   6  10       12.25       15.02      3.70 o 
  -5   6  10        8.14        8.44      2.68 o 
  -4   6  10       22.55       19.76      3.29 o 
  -3   6  10      437.77      410.34      8.49 o 
  -2   6  10        7.74        5.76      2.06 o 
  -1   6  10       19.05       15.64      2.06 o 
   0   6  10      186.11      187.89      6.29 o 
   1   6  10      184.29      202.23      5.78 o 
   2   6  10        0.16       -2.06      2.06 o 
   3   6  10       48.57       63.63      4.12 o 
   4   6  10        6.60        7.61      3.09 o 
   5   6  10       10.58       13.79      3.50 o 
  -5   7  10       20.77       22.02      3.29 o 
  -4   7  10        1.95        3.09      2.47 o 
  -3   7  10        1.47        0.41      2.26 o 
  -2   7  10       96.79       93.55      4.74 o 
  -1   7  10       13.71       15.85      2.47 o 
   0   7  10      249.04      242.16     19.21 o 
   1   7  10       75.91       88.38      4.53 o 
   2   7  10        6.09       12.76      2.88 o 
   3   7  10       33.01       40.15      3.91 o 
   4   7  10        1.47        2.47      3.29 o 
  -5   8  10       28.36       37.26      3.91 o 
  -4   8  10       49.72       45.71      4.32 o 
  -3   8  10       25.17       18.94      3.09 o 
  -2   8  10        8.37        7.00      2.47 o 
  -1   8  10       60.44       52.52      4.12 o 
   0   8  10        2.75       -1.93      1.93 o 
   1   8  10       26.92       17.70      3.91 o 
   2   8  10       12.94       18.52      3.09 o 
   3   8  10      100.31      115.99      6.18 o 
   4   8  10        0.09        2.47      3.29 o 
  -4   9  10        7.48        9.06      3.09 o 
  -3   9  10       21.44       17.08      3.29 o 
  -2   9  10       27.22       30.06      3.29 o 
  -1   9  10       55.84       51.48      4.12 o 
   0   9  10      118.67      126.25      5.05 o 
   1   9  10       10.14       12.76      3.70 o 
   2   9  10        0.51        0.82      3.09 o 
   3   9  10      112.70      130.84      7.01 o 
  -3  10  10        4.30        5.35      3.29 o 
  -2  10  10       37.20       43.65      4.12 o 
  -1  10  10        7.19        6.38      3.09 o 
   0  10  10        3.32        3.29      2.06 o 
   1  10  10        0.06        4.12      3.09 o 
   2  10  10        9.57        3.70      3.70 o 
  -1  11  10        0.38        0.62      3.29 o 
   0  11  10       14.11       15.42      2.46 o 
  -7   0  11       11.90       19.55      3.70 o 
  -5   0  11        4.14        5.97      2.26 o 
  -3   0  11       22.31       23.88      2.47 o 
  -1   0  11      133.03      145.10      3.72 o 
   1   0  11       92.94       99.80      3.30 o 
   3   0  11      318.47      316.23      7.03 o 
   5   0  11        0.01       -2.88      2.88 o 
  -7   1  11        0.11       -2.47      3.09 o 
  -6   1  11       42.32       33.97      3.91 o 
  -5   1  11      130.06      115.65      5.15 o 
  -4   1  11      226.51      243.68      6.20 o 
  -3   1  11        3.46        0.21      1.65 o 
  -2   1  11      437.45      463.99      6.85 o 
  -1   1  11      207.94      181.51      4.34 o 
   0   1  11      235.84      259.86      3.51 o 
   1   1  11      117.34      138.83      3.92 o 
   2   1  11     1714.93     1777.17     14.42 o 
   3   1  11        5.68        8.23      2.68 o 
   4   1  11       16.02       15.64      2.88 o 
   5   1  11        2.01        4.12      2.68 o 
   6   1  11       11.36       10.29      3.70 o 
  -7   2  11        0.61       -3.29      3.29 o 
  -6   2  11       13.82       14.41      3.29 o 
  -5   2  11        0.24        1.65      2.47 o 
  -4   2  11      426.61      489.59      8.91 o 
  -3   2  11       22.70       29.23      2.47 o 
  -2   2  11        0.72        3.50      1.44 o 
  -1   2  11      468.11      496.23      6.86 o 
   0   2  11        1.53       -0.04      2.47 o 
   1   2  11      227.28      217.25      4.96 o 
   2   2  11       20.87       21.82      2.68 o 
   3   2  11        0.35       -2.47      2.47 o 
   4   2  11        0.26       -0.62      2.47 o 
   5   2  11        0.92       -0.62      2.88 o 
   6   2  11        1.44        5.76      3.09 o 
  -6   3  11        6.98        7.00      2.88 o 
  -5   3  11       35.21       34.59      3.29 o 
  -4   3  11       86.79       94.78      4.53 o 
  -3   3  11       12.85       11.73      2.26 o 
  -2   3  11       17.20       18.73      2.06 o 
  -1   3  11      549.65      527.87      7.49 o 
   0   3  11      179.58      190.62      4.65 o 
   1   3  11        1.19        3.29      1.65 o 
   2   3  11       20.02       17.91      2.26 o 
   3   3  11       39.63       37.89      3.29 o 
   4   3  11        0.80       -0.41      2.68 o 
   5   3  11        3.51        7.20      2.88 o 
   6   3  11        3.57        4.73      3.29 o 
  -6   4  11       21.30       25.94      3.50 o 
  -5   4  11       26.17       25.53      3.29 o 
  -4   4  11       76.74       74.16      4.33 o 
  -3   4  11      109.84      123.68      4.54 o 
  -2   4  11        0.89       -0.21      1.65 o 
  -1   4  11        0.18        2.47      1.44 o 
   0   4  11       53.27       64.33      4.12 o 
   1   4  11      174.34      188.24      5.16 o 
   2   4  11        1.60        1.65      1.85 o 
   3   4  11        7.68        6.38      2.47 o 
   4   4  11       61.94       68.79      4.53 o 
   5   4  11       12.39       11.73      3.29 o 
  -6   5  11        0.55       -3.09      3.09 o 
  -5   5  11        0.94        3.29      2.47 o 
  -4   5  11      277.05      252.81      7.23 o 
  -3   5  11      155.60      168.30      5.57 o 
  -2   5  11      184.29      179.35      5.16 o 
  -1   5  11        3.07        5.97      1.65 o 
   0   5  11      120.42      136.17     10.72 o 
   1   5  11      219.52      236.65      5.99 o 
   2   5  11        1.04       -0.41      2.06 o 
   3   5  11        5.56       -0.82      3.09 o 
   4   5  11       17.40       24.29      3.29 o 
   5   5  11       33.36       36.03      4.12 o 
  -6   6  11        0.59        2.26      3.29 o 
  -5   6  11        0.02       -0.21      2.47 o 
  -4   6  11       17.19       19.97      2.68 o 
  -3   6  11        8.38        4.53      3.09 o 
  -2   6  11       71.80       64.69      3.71 o 
  -1   6  11        3.94        4.73      1.85 o 
   0   6  11      115.26      124.49      9.17 o 
   1   6  11       23.32       24.91      3.09 o 
   2   6  11       19.65       18.32      3.09 o 
   3   6  11        0.14       -2.68      2.88 o 
   4   6  11        4.20        0.62      3.09 o 
   5   6  11       14.21       11.94      3.91 o 
  -5   7  11        2.66        6.59      2.88 o 
  -4   7  11       19.71       24.70      3.29 o 
  -3   7  11        0.62       -2.68      2.68 o 
  -2   7  11        2.63        6.38      2.47 o 
  -1   7  11       29.86       28.41      3.09 o 
   0   7  11       50.58       50.23      3.81 o 
   1   7  11      410.11      450.67      9.31 o 
   2   7  11      117.65      124.69      5.15 o 
   3   7  11        0.04       -1.65      3.09 o 
   4   7  11       14.76       12.35      4.12 o 
  -5   8  11        4.64        5.15      3.09 o 
  -4   8  11       28.42       26.56      4.12 o 
  -3   8  11       15.79       18.52      2.88 o 
  -2   8  11       47.06       41.39      3.71 o 
  -1   8  11       70.24       60.97      4.33 o 
   0   8  11       13.79       10.80      2.11 o 
   1   8  11      111.81      110.25      5.56 o 
   2   8  11       12.08       14.61      3.91 o 
   3   8  11        5.70       -2.47      3.50 o 
   4   8  11       66.22       73.72      5.97 o 
  -4   9  11        4.70        1.03      3.29 o 
  -3   9  11        1.54        3.09      3.09 o 
  -2   9  11        6.80        7.41      2.68 o 
  -1   9  11       21.98       29.02      3.50 o 
   0   9  11        1.71       -0.07      1.96 o 
   1   9  11      288.83      327.06      9.09 o 
   2   9  11        9.47        9.67      3.70 o 
   3   9  11        0.82       -2.68      3.91 o 
  -3  10  11        3.14        8.03      3.09 o 
  -2  10  11        9.02       10.70      3.29 o 
  -1  10  11        3.30        0.82      3.09 o 
   0  10  11        5.48        2.14      2.25 o 
   1  10  11        1.06       -3.09      3.09 o 
   2  10  11        0.03       -3.29      3.29 o 
  -6   0  12       11.91       14.82      3.29 o 
  -4   0  12       36.10       42.62      3.29 o 
  -2   0  12       18.24       19.35      2.06 o 
   0   0  12      352.50      337.27      4.10 o 
   2   0  12      696.80      678.44      9.16 o 
   4   0  12       28.17       26.35      3.29 o 
   6   0  12       17.89       21.61      4.32 o 
  -7   1  12        1.02        6.38      2.88 o 
  -6   1  12        9.55        6.38      3.09 o 
  -5   1  12      189.11      181.96      6.19 o 
  -4   1  12      121.21      125.55      4.95 o 
  -3   1  12      246.35      239.92      5.79 o 
  -2   1  12       77.93       78.11      3.30 o 
  -1   1  12     1093.50     1193.86     10.94 o 
   0   1  12       42.81       48.65      1.89 o 
   1   1  12      157.33      157.70      4.33 o 
   2   1  12       47.16       48.61      3.30 o 
   3   1  12        0.10        0.00      2.88 o 
   4   1  12       10.71       14.82      3.29 o 
   5   1  12        5.92        7.82      3.09 o 
   6   1  12        0.08       -0.82      3.70 o 
  -6   2  12        3.27       -0.41      3.09 o 
  -5   2  12        8.87       13.79      2.88 o 
  -4   2  12      413.33      488.17      8.90 o 
  -3   2  12       47.92       52.31      3.30 o 
  -2   2  12       21.59       18.94      2.06 o 
  -1   2  12      462.01      490.45      7.27 o 
   0   2  12      287.81      313.84      4.10 o 
   1   2  12        2.80        3.91      1.65 o 
   2   2  12       12.70       15.23      2.47 o 
   3   2  12      272.09      287.19      7.23 o 
   4   2  12       21.08       17.29      3.29 o 
   5   2  12        8.86        8.03      3.29 o 
   6   2  12        4.45        6.59      3.70 o 
  -6   3  12        0.04        1.03      2.68 o 
  -5   3  12        1.77       -2.47      2.47 o 
  -4   3  12      292.58      285.99      7.23 o 
  -3   3  12      142.64      135.92      4.95 o 
  -2   3  12       13.66       14.00      1.85 o 
  -1   3  12        1.11        1.03      1.44 o 
   0   3  12      717.48      768.12     35.03 o 
   1   3  12       45.35       40.57      2.68 o 
   2   3  12       10.01        8.44      2.06 o 
   3   3  12       22.31       23.47      3.09 o 
   4   3  12       14.29       13.38      3.29 o 
   5   3  12       19.04       12.35      3.71 o 
  -6   4  12        1.14       -0.82      2.68 o 
  -5   4  12        1.31        2.26      2.68 o 
  -4   4  12       73.34       79.93      4.12 o 
  -3   4  12      105.91      104.09      4.33 o 
  -2   4  12      190.22      195.48      5.37 o 
  -1   4  12        6.00        1.65      1.85 o 
   0   4  12       61.35       65.53      2.33 o 
   1   4  12        0.41        0.82      1.85 o 
   2   4  12       56.72       68.79      3.71 o 
   3   4  12       15.05       16.26      2.88 o 
   4   4  12       43.61       51.48      4.32 o 
   5   4  12       60.77       60.13      5.15 o 
  -6   5  12        0.93       -0.21      2.88 o 
  -5   5  12        2.96        6.17      2.88 o 
  -4   5  12       54.72       48.60      3.71 o 
  -3   5  12       19.88       22.03      2.68 o 
  -2   5  12       13.68        9.47      2.47 o 
  -1   5  12       57.62       62.62      3.30 o 
   0   5  12        2.35        2.45      1.54 o 
   1   5  12        1.39        6.17      2.06 o 
   2   5  12       22.01       21.20      2.88 o 
   3   5  12       28.72       33.35      3.29 o 
   4   5  12       31.69       30.47      3.50 o 
   5   5  12        2.83       -0.62      3.09 o 
  -5   6  12        8.92       12.97      3.09 o 
  -4   6  12        2.41        0.62      2.26 o 
  -3   6  12      126.44      122.44      5.36 o 
  -2   6  12       26.76       28.00      3.09 o 
  -1   6  12        7.62        8.23      2.26 o 
   0   6  12        6.20        4.47      1.58 o 
   1   6  12        0.28        2.06      2.06 o 
   2   6  12        8.08        7.00      2.88 o 
   3   6  12        8.07        4.94      2.88 o 
   4   6  12        1.01        6.17      2.68 o 
  -5   7  12        3.24        5.56      2.68 o 
  -4   7  12        0.98        3.91      2.47 o 
  -3   7  12        2.70       -1.44      2.47 o 
  -2   7  12       93.39       84.68      4.53 o 
  -1   7  12       80.74       77.26      4.33 o 
   0   7  12      100.02      103.91      7.93 o 
   1   7  12       13.79       11.53      3.09 o 
   2   7  12       23.19       19.35      3.71 o 
   3   7  12        0.54        1.23      2.68 o 
   4   7  12       42.50       41.18      4.74 o 
  -4   8  12        0.62       -1.44      3.09 o 
  -3   8  12       15.28       18.11      3.09 o 
  -2   8  12       21.23       14.20      3.09 o 
  -1   8  12       48.35       38.71      3.91 o 
   0   8  12        9.97        6.59      2.11 o 
   1   8  12       10.58        7.00      3.50 o 
   2   8  12      231.66      257.93      8.46 o 
   3   8  12       19.09       23.47      4.32 o 
  -4   9  12       33.17       35.20      4.53 o 
  -3   9  12        2.90        3.09      2.47 o 
  -2   9  12       22.85       19.56      3.50 o 
  -1   9  12       50.53       49.01      4.12 o 
   0   9  12       23.27       26.78      2.61 o 
   1   9  12       14.80       14.82      3.91 o 
   2   9  12        9.28        5.56      3.29 o 
   3   9  12       21.11       18.11      4.53 o 
  -2  10  12        0.33        1.23      2.88 o 
  -1  10  12       11.67        4.73      3.70 o 
   0  10  12        2.34       -0.54      2.22 o 
   1  10  12        0.11        2.47      3.29 o 
  -7   0  13        0.89       -3.50      3.50 o 
  -5   0  13       11.58       19.14      2.88 o 
  -3   0  13      106.01       90.29      3.71 o 
  -1   0  13     2075.44     2278.42     15.61 o 
   1   0  13      268.50      286.60      6.00 o 
   3   0  13     3392.32     3515.96     24.15 o 
   5   0  13        8.25       10.08      3.09 o 
  -6   1  13        0.09       -0.41      2.68 o 
  -5   1  13       45.59       44.89      4.12 o 
  -4   1  13       91.56       90.46      4.33 o 
  -3   1  13       15.94       16.67      2.88 o 
  -2   1  13       68.78       66.96      3.09 o 
  -1   1  13      460.96      498.41      7.47 o 
   0   1  13        0.87        3.07      1.08 o 
   1   1  13        8.76        7.20      2.26 o 
   2   1  13       72.42       80.56      3.91 o 
   3   1  13      134.44      137.32      5.77 o 
   4   1  13       63.95       72.70      4.33 o 
   5   1  13        0.12       -0.41      3.09 o 
  -6   2  13       17.58       22.85      3.09 o 
  -5   2  13       92.35       80.97      4.53 o 
  -4   2  13        2.14       -2.88      2.88 o 
  -3   2  13      227.24      221.81      5.78 o 
  -2   2  13      155.47      162.60      4.75 o 
  -1   2  13       93.15       94.83      3.71 o 
   0   2  13        9.00       10.91      1.46 o 
   1   2  13        9.36        4.32      2.06 o 
   2   2  13       73.30       81.38      3.91 o 
   3   2  13      196.73      170.66      5.98 o 
   4   2  13       54.90       57.04      4.32 o 
   5   2  13        1.65        0.00      3.50 o 
  -6   3  13        0.03        3.50      2.47 o 
  -5   3  13        0.08       -2.26      2.47 o 
  -4   3  13       18.74       18.53      3.29 o 
  -3   3  13      616.18      658.64      9.97 o 
  -2   3  13      113.38      129.89      4.33 o 
  -1   3  13        4.07        3.50      1.65 o 
   0   3  13      296.89      296.63     12.51 o 
   1   3  13       69.67       61.19      3.50 o 
   2   3  13        4.06        5.35      2.06 o 
   3   3  13       39.30       36.24      3.50 o 
   4   3  13        2.66        2.47      2.47 o 
   5   3  13       14.84       14.00      3.70 o 
  -6   4  13        2.53       -2.47      2.88 o 
  -5   4  13        0.45       -2.68      2.68 o 
  -4   4  13        9.19       14.61      2.88 o 
  -3   4  13        0.36        1.44      2.47 o 
  -2   4  13       15.29       15.64      2.26 o 
  -1   4  13      189.99      171.33      4.95 o 
   0   4  13      163.99      165.28      7.22 o 
   1   4  13        5.55        6.17      2.26 o 
   2   4  13      113.30      119.55      4.74 o 
   3   4  13       16.59       23.05      2.88 o 
   4   4  13       31.36       26.97      3.91 o 
   5   4  13        0.03        1.44      3.09 o 
  -6   5  13       42.02       62.18      4.94 o 
  -5   5  13        2.99        5.35      2.68 o 
  -4   5  13       33.81       29.03      3.29 o 
  -3   5  13      109.07      112.32      4.74 o 
  -2   5  13      124.77      105.35      4.74 o 
  -1   5  13        8.09        7.62      2.26 o 
   0   5  13       29.13       26.02      2.37 o 
   1   5  13       50.66       54.16      3.71 o 
   2   5  13       55.18       54.78      3.71 o 
   3   5  13        0.70        2.47      2.47 o 
   4   5  13        0.49        5.76      3.09 o 
   5   5  13        6.53        8.03      3.29 o 
  -5   6  13        6.20        1.44      3.09 o 
  -4   6  13        6.16        4.73      2.68 o 
  -3   6  13      182.14      172.65      6.19 o 
  -2   6  13       97.44       85.31      4.74 o 
  -1   6  13       17.03       18.32      2.47 o 
   0   6  13       41.54       38.13      2.88 o 
   1   6  13       50.59       54.57      3.91 o 
   2   6  13        8.63        8.85      3.09 o 
   3   6  13       17.36       13.79      3.29 o 
   4   6  13        2.35        9.88      3.09 o 
  -5   7  13       27.70       36.44      4.12 o 
  -4   7  13        0.05        5.56      2.26 o 
  -3   7  13        2.13        3.70      2.47 o 
  -2   7  13      125.87      135.01      5.77 o 
  -1   7  13        3.95        1.03      2.47 o 
   0   7  13        2.95       -1.43      2.37 o 
   1   7  13       20.75       19.97      3.29 o 
   2   7  13        1.89        3.09      3.09 o 
   3   7  13        0.26        1.03      3.09 o 
   4   7  13        1.48        1.23      3.50 o 
  -4   8  13       10.30       10.70      3.29 o 
  -3   8  13       35.94       37.06      3.71 o 
  -2   8  13        0.30        0.82      2.68 o 
  -1   8  13        8.09        7.41      2.88 o 
   0   8  13        0.30        4.89      1.81 o 
   1   8  13       98.97       89.42      5.56 o 
   2   8  13      158.33      191.94      7.42 o 
   3   8  13       63.45       68.58      5.56 o 
  -3   9  13        1.78        0.00      2.88 o 
  -2   9  13        2.11        7.61      2.68 o 
  -1   9  13        6.55        2.26      2.88 o 
   0   9  13       35.46       32.53      2.81 o 
   1   9  13       45.36       50.65      4.74 o 
   2   9  13       40.13       48.38      4.74 o 
  -2  10  13        2.38        4.53      2.68 o 
  -1  10  13        7.26        9.67      3.09 o 
   0  10  13       53.55       57.39      3.49 o 
   1  10  13        4.58        2.47      3.50 o 
  -6   0  14        7.07        3.09      3.09 o 
  -4   0  14      192.38      187.77      5.98 o 
  -2   0  14       41.20       48.39      3.09 o 
   0   0  14       76.22       76.26      2.48 o 
   2   0  14        0.06       -1.85      2.26 o 
   4   0  14       10.27       12.14      3.29 o 
  -6   1  14        3.53        4.94      2.88 o 
  -5   1  14       55.87       43.86      4.12 o 
  -4   1  14       77.20       85.91      4.33 o 
  -3   1  14      276.18      279.83      6.61 o 
  -2   1  14        0.73        2.06      1.65 o 
  -1   1  14      133.35      129.34      4.33 o 
   0   1  14       21.29       20.61      1.67 o 
   1   1  14        1.62       -1.65      1.85 o 
   2   1  14        4.42        6.17      2.47 o 
   3   1  14      614.57      608.05     10.38 o 
   4   1  14        0.24       -3.29      3.29 o 
   5   1  14        1.86        0.00      3.50 o 
  -6   2  14        1.18        5.76      2.68 o 
  -5   2  14        9.00        5.76      2.68 o 
  -4   2  14        0.05       -2.68      2.68 o 
  -3   2  14      192.20      209.90      5.99 o 
  -2   2  14      148.95      160.29      4.95 o 
  -1   2  14       44.21       46.54      2.88 o 
   0   2  14        1.05        1.96      1.31 o 
   1   2  14       81.40       85.10      3.71 o 
   2   2  14      276.18      288.26      6.82 o 
   3   2  14       59.91       56.84      4.33 o 
   4   2  14        3.27        3.70      3.09 o 
   5   2  14        2.38       -0.41      3.29 o 
  -6   3  14        1.20        3.50      2.68 o 
  -5   3  14       52.70       51.48      4.12 o 
  -4   3  14        3.05        2.47      2.47 o 
  -3   3  14      400.95      426.82      8.49 o 
  -2   3  14       34.15       32.94      2.88 o 
  -1   3  14       43.64       42.63      2.88 o 
   0   3  14        3.74        2.88      1.60 o 
   1   3  14      167.18      170.22      5.36 o 
   2   3  14       17.43       16.88      2.68 o 
   3   3  14       11.68       15.85      3.09 o 
   4   3  14       14.40       14.20      3.29 o 
   5   3  14        0.03       -3.50      3.50 o 
  -6   4  14        2.78       -3.09      3.09 o 
  -5   4  14        9.76        3.91      2.88 o 
  -4   4  14       38.83       42.41      3.50 o 
  -3   4  14      349.52      337.69      7.65 o 
  -2   4  14       45.55       47.78      3.29 o 
  -1   4  14       65.53       65.51      3.50 o 
   0   4  14       28.49       25.35      3.50 o 
   1   4  14      110.19      114.81      4.74 o 
   2   4  14        0.46       -0.21      2.26 o 
   3   4  14       15.21       14.61      3.09 o 
   4   4  14       22.94       21.20      3.71 o 
   5   4  14        3.13       -0.41      3.70 o 
  -6   5  14        9.70       20.79      3.70 o 
  -5   5  14       18.07       19.14      3.09 o 
  -4   5  14       13.88       15.64      2.68 o 
  -3   5  14       14.84       17.29      2.88 o 
  -2   5  14      632.66      632.18     10.59 o 
  -1   5  14        0.91        1.44      1.85 o 
   0   5  14        4.34        7.40      1.52 o 
   1   5  14        9.63        3.50      2.68 o 
   2   5  14       69.73       68.59      4.33 o 
   3   5  14        2.14       -2.88      2.88 o 
   4   5  14       11.04        9.88      3.50 o 
  -5   6  14        7.55       10.70      2.88 o 
  -4   6  14        0.50        1.65      2.06 o 
  -3   6  14        4.11        3.50      2.88 o 
  -2   6  14      287.03      296.84      7.85 o 
  -1   6  14       24.11       20.38      3.09 o 
   0   6  14        0.50        0.25      1.52 o 
   1   6  14       47.39       54.98      3.71 o 
   2   6  14        2.54       -0.62      2.88 o 
   3   6  14        1.90        1.23      3.29 o 
   4   6  14       17.69       14.61      3.70 o 
  -5   7  14        7.82        7.61      3.50 o 
  -4   7  14       12.40       18.11      3.09 o 
  -3   7  14       82.32       79.51      4.94 o 
  -2   7  14      289.48      261.88      7.85 o 
  -1   7  14       46.48       44.89      3.71 o 
   0   7  14       12.78        9.33      4.12 o 
   1   7  14        7.35        9.26      3.09 o 
   2   7  14       12.26       15.02      3.50 o 
   3   7  14       11.82       20.99      3.70 o 
  -4   8  14        3.36        0.82      3.29 o 
  -3   8  14        4.82        4.32      3.29 o 
  -2   8  14       22.48       20.58      3.29 o 
  -1   8  14       23.63       19.76      3.71 o 
   0   8  14       61.88       70.02      4.43 o 
   1   8  14       15.14       20.99      3.50 o 
   2   8  14        1.51        8.85      3.91 o 
   3   8  14        1.63       -3.91      3.91 o 
  -3   9  14        7.09        8.03      3.29 o 
  -2   9  14       27.12       20.17      4.12 o 
  -1   9  14        7.92        5.97      3.09 o 
   0   9  14       17.06       19.51      3.91 o 
   1   9  14       39.71       50.03      4.74 o 
   2   9  14       11.12        7.62      4.12 o 
  -1  10  14        0.74        3.29      2.88 o 
   0  10  14       19.12       21.80      2.77 o 
  -5   0  15       23.86       30.05      3.50 o 
  -3   0  15      164.37      162.56      5.36 o 
  -1   0  15      696.85      741.60      9.79 o 
   1   0  15       66.44       74.78      3.91 o 
   3   0  15      200.52      204.48      7.02 o 
   5   0  15        0.72       -1.65      3.29 o 
  -6   1  15        6.02       10.08      3.29 o 
  -5   1  15        2.72        5.35      2.68 o 
  -4   1  15       62.20       74.56      4.33 o 
  -3   1  15       97.92      106.75      4.74 o 
  -2   1  15      101.07       96.05      3.92 o 
  -1   1  15       21.27       25.94      2.68 o 
   0   1  15        3.08        2.57      1.31 o 
   1   1  15       43.38       43.04      3.09 o 
   2   1  15       43.41       41.60      3.71 o 
   3   1  15       19.70        6.59      4.32 o 
   4   1  15       50.68       35.42      4.32 o 
   5   1  15        0.09        1.85      3.09 o 
  -6   2  15        0.47       -2.06      2.88 o 
  -5   2  15        0.50       -2.68      2.68 o 
  -4   2  15      291.16      293.35      7.44 o 
  -3   2  15      169.38      182.16      6.19 o 
  -2   2  15       35.61       29.86      2.88 o 
  -1   2  15        0.22       -0.21      1.65 o 
   0   2  15       82.80       71.97      2.78 o 
   1   2  15       63.53       61.80      3.71 o 
   2   2  15       20.42       16.47      3.09 o 
   3   2  15       55.83       52.31      4.12 o 
   4   2  15        1.77        6.79      3.09 o 
   5   2  15        0.68        0.82      3.50 o 
  -6   3  15        1.04       -0.21      3.09 o 
  -5   3  15       42.80       52.09      4.12 o 
  -4   3  15       56.11       54.78      3.91 o 
  -3   3  15        0.15        1.23      3.09 o 
  -2   3  15       20.78       20.17      2.68 o 
  -1   3  15        8.32        8.85      2.06 o 
   0   3  15        0.48        1.23      2.26 o 
   1   3  15      221.13      223.60      6.19 o 
   2   3  15        1.71        4.12      2.47 o 
   3   3  15        0.76        1.85      2.68 o 
   4   3  15        2.28        6.38      2.88 o 
   5   3  15       20.05       20.38      3.91 o 
  -6   4  15        0.15        0.21      2.68 o 
  -5   4  15        1.62        2.26      2.88 o 
  -4   4  15        0.43        2.88      2.47 o 
  -3   4  15      125.40      119.56      5.36 o 
  -2   4  15       38.02       35.21      3.29 o 
  -1   4  15        8.58        9.88      2.26 o 
   0   4  15       11.81       12.60      1.60 o 
   1   4  15      175.61      169.37      5.78 o 
   2   4  15       65.25       59.32      4.33 o 
   3   4  15        2.52        7.00      2.47 o 
   4   4  15        2.47        2.88      3.29 o 
  -5   5  15        4.56        4.53      3.29 o 
  -4   5  15       20.70       22.44      3.29 o 
  -3   5  15        1.07        3.09      2.47 o 
  -2   5  15      156.75      154.05      5.98 o 
  -1   5  15        4.79        7.41      2.26 o 
   0   5  15        8.33       10.92      1.67 o 
   1   5  15      107.94      101.19      4.74 o 
   2   5  15       68.44       75.59      4.94 o 
   3   5  15        8.85        8.23      3.09 o 
   4   5  15       11.05       13.38      3.29 o 
  -5   6  15        2.90        5.35      3.09 o 
  -4   6  15        2.01        0.41      2.68 o 
  -3   6  15       21.86       16.88      3.09 o 
  -2   6  15      120.19      110.68      5.36 o 
  -1   6  15        4.05        3.70      2.68 o 
   0   6  15       12.35       16.01      1.96 o 
   1   6  15        9.17       10.70      2.88 o 
   2   6  15      176.13      184.99      7.01 o 
   3   6  15        7.04        6.17      3.29 o 
   4   6  15        4.57        5.15      3.29 o 
  -4   7  15       11.36       15.02      3.70 o 
  -3   7  15       41.42       40.15      4.32 o 
  -2   7  15       13.54       11.53      3.50 o 
  -1   7  15        2.82        2.06      2.68 o 
   0   7  15        0.00       -1.81      1.81 o 
   1   7  15        9.09        9.06      3.09 o 
   2   7  15       62.25       79.70      5.15 o 
   3   7  15        0.45        1.85      3.29 o 
  -4   8  15        2.76        2.68      3.09 o 
  -3   8  15       57.16       45.71      4.74 o 
  -2   8  15        4.50        1.03      2.88 o 
  -1   8  15        9.93        7.20      3.09 o 
   0   8  15       18.69       19.65      3.71 o 
   1   8  15       12.50       15.23      3.50 o 
   2   8  15      132.71      136.64      7.21 o 
  -3   9  15       10.21       18.11      3.70 o 
  -2   9  15       14.41       12.56      3.29 o 
  -1   9  15        7.62        6.79      3.29 o 
   0   9  15        2.22       -0.50      2.25 o 
   1   9  15       32.51       37.67      4.73 o 
  -6   0  16       25.68       33.76      4.12 o 
  -4   0  16      314.23      344.67      8.27 o 
  -2   0  16      489.17      479.76      8.50 o 
   0   0  16      148.54      159.35      3.65 o 
   2   0  16        0.67        3.91      2.06 o 
   4   0  16       27.65       28.00      4.32 o 
  -6   1  16        5.26        4.32      3.50 o 
  -5   1  16       19.16       21.82      3.29 o 
  -4   1  16       14.76       12.97      2.88 o 
  -3   1  16      142.24      151.15      5.36 o 
  -2   1  16        1.23        3.70      1.85 o 
  -1   1  16        2.83        4.12      2.06 o 
   0   1  16       18.45       10.98      2.40 o 
   1   1  16        0.00        1.65      2.26 o 
   2   1  16       16.06       10.91      3.29 o 
   3   1  16      161.35      146.41      6.19 o 
   4   1  16       54.74       46.54      5.15 o 
   5   1  16        0.16        5.56      3.50 o 
  -6   2  16        7.42        9.88      3.29 o 
  -5   2  16        0.50       -1.65      2.47 o 
  -4   2  16       16.63       11.32      3.29 o 
  -3   2  16      576.63      552.42      9.96 o 
  -2   2  16       12.75       12.97      2.47 o 
  -1   2  16        1.84        2.68      1.65 o 
   0   2  16      104.09      110.81      3.21 o 
   1   2  16      102.77      107.79      4.53 o 
   2   2  16        1.13       -2.06      2.68 o 
   3   2  16        0.69        1.03      2.68 o 
   4   2  16        1.64        0.82      3.70 o 
   5   2  16        0.55        0.00      3.50 o 
  -6   3  16       16.64       22.44      3.70 o 
  -5   3  16        3.89        6.38      2.88 o 
  -4   3  16        0.42        0.00      2.47 o 
  -3   3  16      250.02      261.83      7.43 o 
  -2   3  16        9.86        6.38      2.26 o 
  -1   3  16       10.70       11.32      2.06 o 
   0   3  16        3.85        4.36      1.52 o 
   1   3  16       35.78       31.71      3.50 o 
   2   3  16        4.12        7.61      2.47 o 
   3   3  16        0.22        1.65      2.47 o 
   4   3  16        0.45        0.82      3.09 o 
  -5   4  16       13.65       11.53      3.09 o 
  -4   4  16       10.65       13.79      2.68 o 
  -3   4  16      298.21      285.92      7.85 o 
  -2   4  16        7.86        4.94      2.88 o 
  -1   4  16        1.32        1.65      2.26 o 
   0   4  16        4.80        1.23      1.60 o 
   1   4  16       34.89       26.77      3.50 o 
   2   4  16       21.80       18.11      3.50 o 
   3   4  16        0.01       -1.23      2.68 o 
   4   4  16        4.16        1.03      3.09 o 
  -5   5  16       22.18       21.20      3.71 o 
  -4   5  16        1.55        2.06      2.68 o 
  -3   5  16       73.93       73.74      4.53 o 
  -2   5  16        4.44        2.06      2.88 o 
  -1   5  16       96.89      101.17      4.74 o 
   0   5  16        0.02       -0.41      1.60 o 
   1   5  16       46.09       49.63      3.91 o 
   2   5  16        2.51        4.94      2.68 o 
   3   5  16       12.02        5.15      3.29 o 
   4   5  16        3.83        3.91      3.29 o 
  -5   6  16        0.72        3.29      3.70 o 
  -4   6  16        0.17        1.23      2.47 o 
  -3   6  16        2.79       -1.65      2.88 o 
  -2   6  16        3.33       -0.21      2.88 o 
  -1   6  16       63.20       60.14      4.12 o 
   0   6  16        1.15        2.26      3.29 o 
   1   6  16       22.16       23.26      3.71 o 
   2   6  16        0.13       -2.68      3.29 o 
   3   6  16        8.74       12.97      3.50 o 
  -4   7  16        2.15       -0.21      3.09 o 
  -3   7  16        3.05        2.06      2.88 o 
  -2   7  16       64.26       60.96      4.53 o 
  -1   7  16        7.45        6.79      2.88 o 
   0   7  16        0.75       -0.78      1.81 o 
   1   7  16        0.00        3.70      2.68 o 
   2   7  16       18.69       21.41      3.91 o 
   3   7  16       47.48       56.83      5.15 o 
  -3   8  16        0.69        0.62      3.09 o 
  -2   8  16        3.18        3.50      2.68 o 
  -1   8  16       54.21       47.98      4.53 o 
   0   8  16       66.91       68.82      9.06 o 
   1   8  16        0.01        1.03      3.29 o 
   2   8  16       11.57        6.79      4.12 o 
  -2   9  16        1.60        0.62      2.68 o 
  -1   9  16        1.47        4.53      2.88 o 
   0   9  16        0.45       -0.41      2.33 o 
   1   9  16        1.16        2.26      3.29 o 
  -5   0  17       13.41       14.61      3.09 o 
  -3   0  17      161.63      173.87      5.77 o 
  -1   0  17       23.21       20.38      2.68 o 
   1   0  17      127.37      136.28      5.15 o 
   3   0  17       16.62       11.73      3.29 o 
  -6   1  17        5.32        4.32      3.29 o 
  -5   1  17       21.68       16.06      3.71 o 
  -4   1  17        9.59        5.35      2.88 o 
  -3   1  17       13.52       10.91      3.09 o 
  -2   1  17       11.00       13.38      2.47 o 
  -1   1  17       10.52       11.94      2.26 o 
   0   1  17      445.19      450.89      6.08 o 
   1   1  17        5.92        9.26      2.47 o 
   2   1  17        2.53       -0.21      2.68 o 
   3   1  17        3.68       -3.09      3.50 o 
   4   1  17      168.72      148.66      7.01 o 
  -6   2  17        2.90        8.44      3.09 o 
  -5   2  17        2.54        2.06      2.68 o 
  -4   2  17       34.21       34.18      3.71 o 
  -3   2  17        3.22        0.00      3.09 o 
  -2   2  17       42.01       53.54      3.91 o 
  -1   2  17       25.44       24.50      2.88 o 
   0   2  17      197.98      196.01      9.70 o 
   1   2  17       25.35       28.20      3.29 o 
   2   2  17       15.29       15.44      3.09 o 
   3   2  17        3.57        2.06      3.09 o 
   4   2  17       95.29       91.67      6.18 o 
  -6   3  17       11.77       27.58      3.70 o 
  -5   3  17       11.56       13.58      3.50 o 
  -4   3  17       71.06       68.38      4.33 o 
  -3   3  17       14.83       12.97      3.29 o 
  -2   3  17      140.68      142.27      5.77 o 
  -1   3  17       19.20       25.53      2.47 o 
   0   3  17        0.06        2.39      2.68 o 
   1   3  17       79.37       83.23      4.53 o 
   2   3  17       10.96        8.03      3.50 o 
   3   3  17       16.48       15.85      3.70 o 
   4   3  17        0.09        0.82      3.29 o 
  -5   4  17        1.31        0.00      2.88 o 
  -4   4  17        1.83        3.91      2.68 o 
  -3   4  17       47.68       46.74      4.12 o 
  -2   4  17       64.91       66.73      4.33 o 
  -1   4  17       96.34       98.50      4.74 o 
   0   4  17        1.36        7.11      1.52 o 
   1   4  17       23.15       27.79      3.71 o 
   2   4  17        3.34        1.85      2.68 o 
   3   4  17       24.94       23.47      3.71 o 
   4   4  17        0.01        0.00      3.09 o 
  -5   5  17        3.13        8.23      3.09 o 
  -4   5  17        6.19       10.08      2.68 o 
  -3   5  17        7.18        3.91      2.88 o 
  -2   5  17      109.60      108.19      5.56 o 
  -1   5  17        8.56       10.91      2.88 o 
   0   5  17       23.58       18.53      2.16 o 
   1   5  17       12.14       11.53      2.88 o 
   2   5  17       14.95       17.08      3.50 o 
   3   5  17        2.29        1.44      3.09 o 
   4   5  17        1.98        1.23      3.29 o 
  -4   6  17        0.11       -2.88      2.88 o 
  -3   6  17        3.63        2.26      2.68 o 
  -2   6  17       17.88       21.00      3.50 o 
  -1   6  17       14.59        7.62      3.70 o 
   0   6  17        4.74        3.93      1.96 o 
   1   6  17        2.53        2.47      2.88 o 
   2   6  17        0.19       -3.29      3.29 o 
   3   6  17        1.86        0.62      3.29 o 
  -4   7  17        1.01       -3.09      3.09 o 
  -3   7  17        0.01        1.44      2.68 o 
  -2   7  17        0.02        3.70      2.68 o 
  -1   7  17        1.87        3.50      2.88 o 
   0   7  17       10.20        9.94      2.25 o 
   1   7  17        4.27       10.50      3.29 o 
   2   7  17        2.75        1.44      3.70 o 
  -3   8  17        1.01        3.29      2.68 o 
  -2   8  17        0.64       -0.21      2.88 o 
  -1   8  17        8.03       11.73      3.09 o 
   0   8  17       18.66       20.23      2.75 o 
   1   8  17        7.58       10.91      3.50 o 
   2   8  17        8.96       11.94      3.50 o 
  -1   9  17        6.81        5.35      3.29 o 
   0   9  17        2.68       -0.30      2.31 o 
  -6   0  18        3.28        3.29      3.50 o 
  -4   0  18        0.12       -0.41      2.47 o 
  -2   0  18       50.96       64.87      4.32 o 
   0   0  18       16.12       16.47      3.81 o 
   2   0  18        1.15       -2.68      2.68 o 
   4   0  18      594.73      544.98     12.43 o 
  -6   1  18        1.16       -2.06      3.70 o 
  -5   1  18        0.05        4.32      2.68 o 
  -4   1  18        4.51        1.03      2.88 o 
  -3   1  18       31.79       27.59      3.50 o 
  -2   1  18       24.17       20.17      3.09 o 
  -1   1  18        0.14       -1.85      2.06 o 
   0   1  18        0.66      -20.27     20.27 o 
   1   1  18       27.54       26.56      3.09 o 
   2   1  18        2.38       -2.06      2.68 o 
   3   1  18       18.70       14.41      3.50 o 
   4   1  18        0.21       -1.65      4.32 o 
  -5   2  18        0.04       -0.62      3.09 o 
  -4   2  18       72.50       67.56      4.53 o 
  -3   2  18        0.05       -2.88      2.88 o 
  -2   2  18      320.18      336.69      7.85 o 
  -1   2  18       19.79       19.56      2.47 o 
   0   2  18        4.33       -0.58      1.96 o 
   1   2  18        0.80        1.65      2.47 o 
   2   2  18       18.83       25.94      3.50 o 
   3   2  18        6.53        9.67      3.09 o 
   4   2  18       51.92       41.59      5.15 o 
  -5   3  18        0.47        1.44      2.88 o 
  -4   3  18        2.84        5.97      2.68 o 
  -3   3  18        6.95        7.82      2.88 o 
  -2   3  18      468.23      452.02      9.52 o 
  -1   3  18       42.44       44.48      3.29 o 
   0   3  18       31.91       32.87      2.25 o 
   1   3  18       31.91       28.82      3.71 o 
   2   3  18       94.80       87.36      5.15 o 
   3   3  18       12.25       18.32      3.09 o 
   4   3  18        0.04       -1.65      3.29 o 
  -5   4  18        0.60        8.44      2.68 o 
  -4   4  18        0.48        4.32      2.47 o 
  -3   4  18       11.52        8.85      3.09 o 
  -2   4  18       15.91       16.26      3.29 o 
  -1   4  18        7.93       10.50      3.09 o 
   0   4  18       55.75       59.59      4.12 o 
   1   4  18        0.26        2.26      2.47 o 
   2   4  18        0.32       -2.88      2.88 o 
   3   4  18        6.02        5.35      3.50 o 
   4   4  18        4.40        7.00      3.29 o 
  -5   5  18       12.39       25.32      3.91 o 
  -4   5  18        7.04        8.44      2.88 o 
  -3   5  18       13.79       12.56      3.09 o 
  -2   5  18       58.26       60.96      4.32 o 
  -1   5  18      118.04      110.26      5.77 o 
   0   5  18       13.91       12.64      2.88 o 
   1   5  18        2.13        5.56      2.68 o 
   2   5  18       18.96       22.44      3.71 o 
   3   5  18        1.88       -1.03      3.29 o 
  -4   6  18       13.36       15.02      3.50 o 
  -3   6  18        0.00       -2.47      2.88 o 
  -2   6  18       66.22       59.11      4.74 o 
  -1   6  18      309.09      289.17      8.88 o 
   0   6  18        0.96        3.09      1.89 o 
   1   6  18       17.33       14.20      3.50 o 
   2   6  18       26.79       25.73      3.50 o 
   3   6  18        6.64        9.47      3.91 o 
  -3   7  18        4.91       10.70      2.88 o 
  -2   7  18        1.85        2.06      2.88 o 
  -1   7  18       36.14       40.97      4.32 o 
   0   7  18        0.38        0.07      2.02 o 
   1   7  18        0.01        4.12      3.09 o 
   2   7  18        2.62       -3.09      3.70 o 
  -2   8  18        0.05        5.56      2.88 o 
  -1   8  18       45.76       35.62      4.53 o 
   0   8  18        3.66        3.80      2.52 o 
   1   8  18        0.05       -0.82      3.50 o 
  -5   0  19        4.84        4.94      3.09 o 
  -3   0  19       97.89       99.93      5.15 o 
  -1   0  19       97.35       97.67      4.95 o 
   1   0  19       26.59       20.79      3.29 o 
   3   0  19       20.95       21.00      4.12 o 
  -5   1  19        0.41       -1.85      3.09 o 
  -4   1  19        3.13        6.38      2.26 o 
  -3   1  19      141.37      149.88      5.98 o 
  -2   1  19       19.31       20.79      3.29 o 
  -1   1  19        2.80        0.82      2.47 o 
   0   1  19      180.77      183.65      4.45 o 
   1   1  19       19.55       20.17      3.09 o 
   2   1  19        4.55        7.41      2.88 o 
   3   1  19        6.01        4.32      3.29 o 
   4   1  19        0.56        4.94      4.12 o 
  -5   2  19        1.17       -2.47      3.29 o 
  -4   2  19       17.85       20.79      3.29 o 
  -3   2  19       19.73       17.91      3.09 o 
  -2   2  19        1.79       -3.70      3.70 o 
  -1   2  19        0.71        0.62      2.26 o 
   0   2  19       21.28       25.03      2.32 o 
   1   2  19        4.52        8.85      2.47 o 
   2   2  19       26.46       29.03      3.91 o 
   3   2  19       12.98       14.20      3.29 o 
   4   2  19       33.05       34.79      4.53 o 
  -5   3  19        0.12       -3.29      3.29 o 
  -4   3  19        6.08        2.06      3.09 o 
  -3   3  19        8.09        6.59      3.09 o 
  -2   3  19       14.60       12.56      3.91 o 
  -1   3  19        1.96       -1.65      2.68 o 
   0   3  19        4.33        3.29      2.88 o 
   1   3  19        2.93       -0.41      3.09 o 
   2   3  19       19.39       14.61      3.50 o 
   3   3  19        1.34        0.41      3.09 o 
  -5   4  19        1.87       -1.85      3.09 o 
  -4   4  19       13.17       12.56      3.50 o 
  -3   4  19       72.82       79.71      4.74 o 
  -2   4  19       40.61       32.74      3.91 o 
  -1   4  19       47.25       59.51      3.91 o 
   0   4  19        0.02        0.42      1.81 o 
   1   4  19       21.90       24.91      3.71 o 
   2   4  19       50.25       41.80      4.53 o 
   3   4  19        0.48        1.44      3.09 o 
  -4   5  19        3.05        2.88      2.88 o 
  -3   5  19        0.25       -0.82      2.88 o 
  -2   5  19       28.62       31.09      3.91 o 
  -1   5  19      174.15      156.32      6.60 o 
   0   5  19        0.21        0.89      2.16 o 
   1   5  19        1.94        0.62      2.88 o 
   2   5  19        3.38       11.52      3.09 o 
   3   5  19       29.09       18.94      4.32 o 
  -4   6  19        7.38        5.56      3.29 o 
  -3   6  19        2.48        0.82      3.09 o 
  -2   6  19        4.98        2.47      3.29 o 
  -1   6  19       64.41       71.67      5.35 o 
   0   6  19        9.40       11.31      2.25 o 
   1   6  19        0.00       -0.82      3.29 o 
   2   6  19        8.62        8.85      3.70 o 
  -3   7  19        2.17        1.23      3.29 o 
  -2   7  19       29.10       23.26      4.12 o 
  -1   7  19       54.69       50.86      4.53 o 
   0   7  19       21.30       27.89      7.92 o 
   1   7  19        0.20       -2.26      3.29 o 
  -1   8  19       18.92       17.08      3.70 o 
   0   8  19       25.61       23.35      3.13 o 
  -4   0  20        8.03        4.12      3.29 o 
  -2   0  20       76.73       84.87      4.74 o 
   0   0  20       24.87       21.93      2.25 o 
   2   0  20       31.81       28.00      3.91 o 
  -5   1  20       17.07       24.29      3.70 o 
  -4   1  20        4.07        4.53      3.09 o 
  -3   1  20        8.96        7.41      3.09 o 
  -2   1  20      122.89      153.35      5.77 o 
  -1   1  20       18.12       20.17      3.09 o 
   0   1  20        1.66      -35.71     35.71 o 
   1   1  20        7.91       11.32      3.09 o 
   2   1  20        1.79       -3.09      3.09 o 
   3   1  20        1.22        4.12      3.29 o 
  -5   2  20        7.99       16.46      3.91 o 
  -4   2  20        2.80       -1.44      3.09 o 
  -3   2  20       55.19       57.04      4.32 o 
  -2   2  20      144.54      157.92      6.39 o 
  -1   2  20       16.51       13.17      3.29 o 
   0   2  20       26.23       23.56      2.32 o 
   1   2  20       11.84       12.56      3.29 o 
   2   2  20        4.11       -1.23      3.09 o 
   3   2  20        2.29       -3.50      3.50 o 
  -5   3  20        2.84       -3.29      3.29 o 
  -4   3  20       13.35        9.06      3.29 o 
  -3   3  20        9.45       14.20      2.88 o 
  -2   3  20      140.25      125.54      6.18 o 
  -1   3  20        4.08        1.85      2.88 o 
   0   3  20        0.21        0.25      1.87 o 
   1   3  20        2.59        0.00      2.88 o 
   2   3  20        0.39        2.26      3.09 o 
   3   3  20        1.04        0.00      3.50 o 
  -4   4  20        0.00        0.82      2.68 o 
  -3   4  20        7.16        7.61      2.88 o 
  -2   4  20       25.82       28.00      3.71 o 
  -1   4  20        5.10        9.26      2.88 o 
   0   4  20        5.40        3.79      2.47 o 
   1   4  20       27.48       29.03      3.71 o 
   2   4  20       41.53       43.65      4.32 o 
   3   4  20       23.27       19.55      4.32 o 
  -4   5  20        0.24        1.03      3.29 o 
  -3   5  20        6.26       15.44      2.68 o 
  -2   5  20       24.26       17.09      3.50 o 
  -1   5  20        1.75       -3.50      3.50 o 
   0   5  20        6.86        3.69      4.01 o 
   1   5  20        0.23        2.68      3.09 o 
   2   5  20        9.21       10.29      3.29 o 
  -3   6  20        0.00        1.23      2.68 o 
  -2   6  20       37.20       26.76      4.32 o 
  -1   6  20        0.36        0.41      3.09 o 
   0   6  20        4.00        2.29      2.46 o 
   1   6  20       22.91       24.91      4.32 o 
   2   6  20        3.94        2.88      3.50 o 
  -2   7  20        4.36        4.32      3.29 o 
  -1   7  20        4.31       -3.50      3.70 o 
   0   7  20       21.20       27.22      2.90 o 
   1   7  20        1.83        2.26      3.29 o 
  -5   0  21        0.18       -1.65      3.50 o 
  -3   0  21      123.93      134.58      5.98 o 
  -1   0  21      124.51      122.43      5.77 o 
   1   0  21      193.12      184.20      7.01 o 
   3   0  21        4.89        5.56      3.50 o 
  -5   1  21        4.35        7.41      3.70 o 
  -4   1  21       32.63       43.03      4.32 o 
  -3   1  21        0.31       -2.47      2.88 o 
  -2   1  21        5.89        1.65      3.29 o 
  -1   1  21        1.83       -3.70      3.70 o 
   0   1  21       10.87        6.07      2.47 o 
   1   1  21       22.24       22.03      3.91 o 
   2   1  21        2.27        6.17      2.68 o 
   3   1  21        0.43        0.21      3.29 o 
  -5   2  21       27.70       39.32      4.73 o 
  -4   2  21       12.32       15.23      3.50 o 
  -3   2  21        2.97       -1.03      2.88 o 
  -2   2  21       95.43      105.07      5.56 o 
  -1   2  21       14.80       17.50      3.29 o 
   0   2  21        1.58       -1.96      1.96 o 
   1   2  21       91.59       98.47      5.36 o 
   2   2  21       14.98       16.26      3.50 o 
   3   2  21        3.64        2.47      3.29 o 
  -4   3  21       10.00       11.73      3.50 o 
  -3   3  21        0.53        1.65      3.09 o 
  -2   3  21       80.82       86.10      5.36 o 
  -1   3  21        5.06        6.79      3.09 o 
   0   3  21       22.31       22.78      2.61 o 
   1   3  21        0.02        2.47      2.88 o 
   2   3  21       29.69       36.64      3.91 o 
   3   3  21        0.09       -0.82      3.09 o 
  -4   4  21        0.12        4.53      2.47 o 
  -3   4  21        1.76        0.41      2.68 o 
  -2   4  21       68.16       63.85      4.74 o 
  -1   4  21        0.17       -2.68      3.09 o 
   0   4  21       15.44       16.67      2.47 o 
   1   4  21        0.05        0.21      2.88 o 
   2   4  21        3.14        3.70      3.50 o 
  -3   5  21        9.96       16.05      3.09 o 
  -2   5  21        0.15        0.82      2.68 o 
  -1   5  21        5.65        1.23      3.29 o 
   0   5  21       33.42       36.59      3.27 o 
   1   5  21       10.36        9.47      3.91 o 
   2   5  21        2.33        3.09      3.91 o 
  -3   6  21        0.06       -0.41      2.88 o 
  -2   6  21        0.53        0.82      2.88 o 
  -1   6  21       12.72       10.91      3.50 o 
   0   6  21       10.14       11.64      2.61 o 
   1   6  21        3.28        5.76      3.50 o 
  -1   7  21       24.62       24.29      3.71 o 
  -4   0  22        0.22        1.03      3.09 o 
  -2   0  22        0.50        5.76      2.88 o 
   0   0  22        7.32        5.79      4.84 o 
   2   0  22        0.29        0.00      2.88 o 
  -4   1  22        2.41        2.26      3.29 o 
  -3   1  22        2.83       -2.88      3.09 o 
  -2   1  22        0.00        0.82      3.09 o 
  -1   1  22       30.13       25.53      4.12 o 
   0   1  22        4.86       -5.87     15.74 o 
   1   1  22        3.53        2.47      3.09 o 
   2   1  22        2.00        2.68      3.29 o 
   3   1  22        0.80        0.82      3.70 o 
  -4   2  22        3.76        1.85      3.29 o 
  -3   2  22        9.19       12.76      3.29 o 
  -2   2  22        2.73       -2.06      3.29 o 
  -1   2  22       60.85       52.72      4.74 o 
   0   2  22        3.55        5.26      1.96 o 
   1   2  22        2.16        1.65      3.50 o 
   2   2  22       10.17       11.94      3.70 o 
  -4   3  22        0.30       -0.62      3.29 o 
  -3   3  22       25.41       22.03      3.71 o 
  -2   3  22        2.46       -3.70      3.70 o 
  -1   3  22       79.13       67.97      5.56 o 
   0   3  22        0.22       -0.37      3.50 o 
   1   3  22       16.57       19.76      3.50 o 
   2   3  22        9.88        4.32      3.50 o 
  -4   4  22        2.43        8.64      2.88 o 
  -3   4  22        1.02        4.53      3.09 o 
  -2   4  22       12.08       12.55      3.70 o 
  -1   4  22       87.69       86.93      5.36 o 
   0   4  22        5.78        4.83      2.11 o 
   1   4  22        8.35        6.59      3.70 o 
   2   4  22        9.03       11.94      3.29 o 
  -3   5  22        9.07       17.08      3.29 o 
  -2   5  22        1.28        3.70      2.68 o 
  -1   5  22       47.44       44.06      4.94 o 
   0   5  22       54.12       59.07      4.74 o 
   1   5  22       12.01       16.67      3.70 o 
  -2   6  22        5.65        4.73      3.09 o 
  -1   6  22        7.78        5.56      3.70 o 
   0   6  22       27.38       30.40      3.42 o 
  -3   0  23       12.58        8.03      3.50 o 
  -1   0  23        3.27        6.59      3.29 o 
   1   0  23        7.43        5.56      3.29 o 
  -4   1  23        0.02        1.65      2.88 o 
  -3   1  23        0.46        1.65      2.88 o 
  -2   1  23        9.49       -4.53      4.53 o 
  -1   1  23        1.56       -5.14      5.14 o 
   0   1  23       16.57       12.91      3.50 o 
   1   1  23        4.61       -0.41      3.50 o 
   2   1  23        0.93        1.23      3.09 o 
  -4   2  23        0.00        2.06      3.09 o 
  -3   2  23       33.59       32.32      4.12 o 
  -2   2  23        4.75        7.00      3.29 o 
  -1   2  23       12.81       12.56      4.12 o 
   0   2  23       10.25        6.17      2.33 o 
   1   2  23        2.23        0.00      3.29 o 
   2   2  23        0.14       -2.88      3.50 o 
  -3   3  23        2.29        1.44      3.09 o 
  -2   3  23       62.81       62.19      5.15 o 
  -1   3  23      104.74       94.36      5.97 o 
   0   3  23        0.71        2.58      6.48 o 
   1   3  23        4.70        5.35      3.29 o 
   2   3  23        1.83       -0.82      3.70 o 
  -3   4  23        4.22        8.44      2.88 o 
  -2   4  23       12.57       12.97      3.50 o 
  -1   4  23       13.19        7.41      3.91 o 
   0   4  23        5.14        3.86      2.54 o 
   1   4  23        1.88        0.62      3.50 o 
  -2   5  23        0.75        0.41      3.09 o 
  -1   5  23        3.54        7.41      3.50 o 
   0   5  23       40.84       39.51      4.32 o 
  -2   0  24        7.04        9.47      3.50 o 
   0   0  24        2.89        3.65      2.11 o 
  -3   1  24        1.25        3.29      3.29 o 
  -2   1  24       52.03       38.51      5.77 o 
  -1   1  24       34.88        2.47      5.97 o 
   0   1  24        5.62       -4.12      4.12 o 
   1   1  24       23.16       19.56      4.32 o 
  -3   2  24        0.46       -1.03      3.50 o 
  -2   2  24        3.50       -2.06      3.29 o 
  -1   2  24       32.13       30.88      4.73 o 
   0   2  24        1.07        0.48      5.45 o 
   1   2  24        6.79       13.38      3.70 o 
  -3   3  24        2.22       -2.26      3.29 o 
  -2   3  24        1.43       -1.23      3.50 o 
  -1   3  24        0.03       -0.21      4.12 o 
   0   3  24        1.26       -1.16      2.31 o 
   1   3  24        0.07       -3.50      3.50 o 
  -2   4  24        9.59        4.73      3.91 o 
  -1   4  24        3.22        0.82      3.50 o 
   0   4  24        5.45        6.71      2.61 o 
  -3   0  25       12.34       11.11      3.70 o 
  -1   0  25       25.06       31.49      4.12 o 
   1   0  25        2.73        7.00      3.29 o 
  -3   1  25        5.99        5.35      3.70 o 
  -2   1  25       21.94        6.79      4.73 o 
  -1   1  25       25.58       11.32      5.56 o 
   0   1  25        0.90       -1.58     10.29 o 
   1   1  25        0.29        0.21      3.50 o 
  -2   2  25       10.47        9.06      3.50 o 
  -1   2  25       58.05       60.13      5.56 o 
   0   2  25        5.48        3.48      3.29 o 
  -1   3  25       57.81       45.92      4.94 o 
                                                 
